# Supplementary material for: Designing and Testing Broadly-Protective Filoviral Vaccines Optimized for Cytotoxic T-Lymphocyte Epitope Coverage
Source: PLoS One. 2012 Oct 3;7(10):e44769. doi: 10.1371/journal.pone.0044769 (PMC3463593; doi:10.1371/journal.pone.0044769)
Supplement: Dataset S1 — Epitope-containing sequences from the IEDB. All epitope containing sequences from the Immune Epitope Database used to determine known epitope coverage are reported in this supplementary information. (ZIP) [file pone.0044769.s002.zip]

Archive with 5 entries (4 files):
- PLoS-One-Fenimore-etal-Ebola-Marburg-IEDB-CTL/
- PLoS-One-Fenimore-etal-Ebola-Marburg-IEDB-CTL/gp_ebov_iedb-ctl.aa.tbl
- PLoS-One-Fenimore-etal-Ebola-Marburg-IEDB-CTL/gp_marv_iedb-ctl.aa.tbl
- PLoS-One-Fenimore-etal-Ebola-Marburg-IEDB-CTL/np_ebov_iedb-ctl.aa.tbl
- PLoS-One-Fenimore-etal-Ebola-Marburg-IEDB-CTL/np_marv_iedb-ctl.aa.tbl
