# Supplementary material for: Designing and Testing Broadly-Protective Filoviral Vaccines Optimized for Cytotoxic T-Lymphocyte Epitope Coverage
Source: PLoS One. 2012 Oct 3;7(10):e44769. doi: 10.1371/journal.pone.0044769 (PMC3463593; doi:10.1371/journal.pone.0044769)
Supplement: Dataset S3 — Mosaic protein cocktail sequences. Amino acid sequences for all proteins in the mosaic cocktails are given in the archive file. Each set of sequences for a cocktail is given in a single file. (ZIP) [file pone.0044769.s004.zip]

Archive with 39 entries (29 files):
- PLoS-One-Fenimore-etal-Ebola-Marburg-mosaic-sequences/
- PLoS-One-Fenimore-etal-Ebola-Marburg-mosaic-sequences/New/
- PLoS-One-Fenimore-etal-Ebola-Marburg-mosaic-sequences/New/Ebola_GP_mosaics/
- PLoS-One-Fenimore-etal-Ebola-Marburg-mosaic-sequences/New/Ebola_GP_mosaics/Z-B-TF-S-2-protein-gp-mosaic.fasta
- PLoS-One-Fenimore-etal-Ebola-Marburg-mosaic-sequences/New/Ebola_GP_mosaics/ebolavirus-gp-mosaic-1-protein-cocktail.fasta
- PLoS-One-Fenimore-etal-Ebola-Marburg-mosaic-sequences/New/Ebola_GP_mosaics/ebolavirus-gp-mosaic-2-protein-cocktail.fasta
- PLoS-One-Fenimore-etal-Ebola-Marburg-mosaic-sequences/New/Ebola_GP_mosaics/ebolavirus-gp-mosaic-3-protein-cocktail-interspecies-variation-control.fasta
- PLoS-One-Fenimore-etal-Ebola-Marburg-mosaic-sequences/New/Ebola_GP_mosaics/ebolavirus-gp-mosaic-3-protein-cocktail.fasta
- PLoS-One-Fenimore-etal-Ebola-Marburg-mosaic-sequences/New/Ebola_GP_mosaics/ebolavirus-gp-mosaic-4-protein-cocktail.fasta
- PLoS-One-Fenimore-etal-Ebola-Marburg-mosaic-sequences/New/Ebola_GP_mosaics/ebolavirus-gp-mosaic-5-protein-cocktail.fasta
- PLoS-One-Fenimore-etal-Ebola-Marburg-mosaic-sequences/New/Ebola_GP_mosaics/ebolavirus-gp-mosaic-6-protein-cocktail.fasta
- PLoS-One-Fenimore-etal-Ebola-Marburg-mosaic-sequences/New/Ebola_NP_mosaics/
- PLoS-One-Fenimore-etal-Ebola-Marburg-mosaic-sequences/New/Ebola_NP_mosaics/ebolavirus-np-mosaic-1-protein-cocktail.fasta
- PLoS-One-Fenimore-etal-Ebola-Marburg-mosaic-sequences/New/Ebola_NP_mosaics/ebolavirus-np-mosaic-2-protein-cocktail-interspecies-variation-control.tbl
- PLoS-One-Fenimore-etal-Ebola-Marburg-mosaic-sequences/New/Ebola_NP_mosaics/ebolavirus-np-mosaic-2-protein-cocktail.fasta
- PLoS-One-Fenimore-etal-Ebola-Marburg-mosaic-sequences/New/Ebola_NP_mosaics/ebolavirus-np-mosaic-3-protein-cocktail.fasta
- PLoS-One-Fenimore-etal-Ebola-Marburg-mosaic-sequences/New/Ebola_NP_mosaics/ebolavirus-np-mosaic-4-protein-cocktail.fasta
- PLoS-One-Fenimore-etal-Ebola-Marburg-mosaic-sequences/New/Ebola_NP_mosaics/ebolavirus-np-mosaic-5-protein-cocktail.fasta
- PLoS-One-Fenimore-etal-Ebola-Marburg-mosaic-sequences/New/Ebola_NP_mosaics/ebolavirus-np-mosaic-6-protein-cocktail.fasta
- PLoS-One-Fenimore-etal-Ebola-Marburg-mosaic-sequences/New/Marburg_GP_mosaics/
- PLoS-One-Fenimore-etal-Ebola-Marburg-mosaic-sequences/New/Marburg_GP_mosaics/marburgvirus-gp-mosaic-1-protein-cocktail.fasta
- PLoS-One-Fenimore-etal-Ebola-Marburg-mosaic-sequences/New/Marburg_GP_mosaics/marburgvirus-gp-mosaic-2-protein-cocktail.fasta
- PLoS-One-Fenimore-etal-Ebola-Marburg-mosaic-sequences/New/Marburg_GP_mosaics/marburgvirus-gp-mosaic-3-protein-cocktail.fasta
- PLoS-One-Fenimore-etal-Ebola-Marburg-mosaic-sequences/New/Marburg_GP_mosaics/marburgvirus-gp-mosaic-4-protein-cocktail.fasta
- PLoS-One-Fenimore-etal-Ebola-Marburg-mosaic-sequences/New/Marburg_NP_mosaics/
- PLoS-One-Fenimore-etal-Ebola-Marburg-mosaic-sequences/New/Marburg_NP_mosaics/marburgvirus-np-mosaic-1-protein-cocktail.fasta
- PLoS-One-Fenimore-etal-Ebola-Marburg-mosaic-sequences/New/Marburg_NP_mosaics/marburgvirus-np-mosaic-2-protein-cocktail.fasta
- PLoS-One-Fenimore-etal-Ebola-Marburg-mosaic-sequences/New/Marburg_NP_mosaics/marburgvirus-np-mosaic-3-protein-cocktail.fasta
- PLoS-One-Fenimore-etal-Ebola-Marburg-mosaic-sequences/New/Marburg_NP_mosaics/marburgvirus-np-mosaic-4-protein-cocktail.fasta
- PLoS-One-Fenimore-etal-Ebola-Marburg-mosaic-sequences/New/Readme-New
- PLoS-One-Fenimore-etal-Ebola-Marburg-mosaic-sequences/Original/
- PLoS-One-Fenimore-etal-Ebola-Marburg-mosaic-sequences/Original/Ebola_GP_mosaics/
- PLoS-One-Fenimore-etal-Ebola-Marburg-mosaic-sequences/Original/Ebola_GP_mosaics/ebola-gp-4-protein-mosaic-cocktail-original.fasta
- PLoS-One-Fenimore-etal-Ebola-Marburg-mosaic-sequences/Original/Ebola_NP_mosaics/
- PLoS-One-Fenimore-etal-Ebola-Marburg-mosaic-sequences/Original/Ebola_NP_mosaics/ebola-np-3-protein-mosaic-cocktail-original.fasta
- PLoS-One-Fenimore-etal-Ebola-Marburg-mosaic-sequences/Original/Marburg_GP_mosaics/
- PLoS-One-Fenimore-etal-Ebola-Marburg-mosaic-sequences/Original/Marburg_GP_mosaics/marburg-gp-1-protein-mosaic-original.fasta
- PLoS-One-Fenimore-etal-Ebola-Marburg-mosaic-sequences/Original/Readme-Original
- PLoS-One-Fenimore-etal-Ebola-Marburg-mosaic-sequences/Readme
