# Supplementary material for: Designing and Testing Broadly-Protective Filoviral Vaccines Optimized for Cytotoxic T-Lymphocyte Epitope Coverage
Source: PLoS One. 2012 Oct 3;7(10):e44769. doi: 10.1371/journal.pone.0044769 (PMC3463593; doi:10.1371/journal.pone.0044769)
Supplement: Dataset S3 — Mosaic protein cocktail sequences. Amino acid sequences for all proteins in the mosaic cocktails are given in the archive file. Each set of sequences for a cocktail is given in a single file. (ZIP) [file pone.0044769.s004.zip › PLoS-One-Fenimore-etal-Ebola-Marburg-mosaic-sequences/New/Ebola_GP_mosaics/ebolavirus-gp-mosaic-2-protein-cocktail.fasta]

>mosaic_432_1
MGVTGILQLPRDRFKRTSFFLWVIILFQRTFSIPLGVIHNSTLQVSDVDK
LVCRDKLSSTNQLRSVGLNLEGNGVATDVPTATKRWGFRAGVPPKVVNYE
AGEWAENCYNLEIKKSDGSECLPLPPDGVRGFPRCRYVHKVQGTGPCPGD
LAFHKNGAFFLYDRLASTVIYRGTTFAEGVIAFLILSEPKKHFWKATPAH
EPVNTTDDSTSYYMTLTLSYEMSNFGGEESNTLFKVDNHTYVQLDRPHTP
QFLVQLNETLRRNNRLSNSTGRLTWTLDPKIEPDVGEWAFWETKKTSLGK
IRSEELSFTAVSNGAKDISGQSPARTSSDPETYTTTEDHKIMASENSSAM
VQVHSQGREAAVSHLTTLATISTSPQSLTTKPGPDNSTHNTPVYKLDISE
ATQVEQHHRRTDNDSTASDTPPATTAAGPPKAENINTSKSADSLDPATTT
SPQNHSETAGNNNTHHQDTGEESASSGKLGLITNTIAGVAGLITGGRRTR
REAIVNAQPKCNPNLHYWTTQDEGAAIGLAWIPYFGPAAEGIYTEGLMHN
QDGLICGLRQLANETTQALQLFLRATTELRTFSILNRKAIDFLLQRWGGT
CHILGPDCCIEPHDWTKNITDKIDQIIHDFVDKTLPDQGDNDNWWTGWRQ
WIPAGIGVTGVIIAVIALFCICKFVF
>mosaic_432_2
MGSGYQLLQLPRERFRKTSFFVWVIILFQRAISMPLGIVTNSTLKATEID
QLVCRDKLSSTSQLKSVGLNLEGNGIATDVPSATKRWGFRSGVPPKVVSY
EAGEWAENCYNLEIKKPDGSECLPAAPDGIRGFPRCRYVHKVSGTGPCAG
DFAFHKEGAFFLYDRLASTIIYRGTTFAEGVVAFLILPQAKKDFFSSHPL
REPVNATEDPSSGYYSTTIRYQATGFGTNETEYLFEVDNLTYVQLESRFT
PQFLLQLNETIYTSGKRSNTTGKLIWKVNPEIDTTIGEWAFWETKKNFSQ
QLHGENLHFQILSTHTNNSSDQSPAGTVQGKISYHPPTNNSELVPTDSPP
VVSVLTAGRTEEMSTQGLTNGETITGFTANPMTTTIAPSPTMTSEVDNNV
PSEQPNNTASIEDSPPSASNETIDHSEMNSIQGSNNSAQSPQTKTTPAPT
TSPMTQDPQETANSSKPGTSPGSAAGPSQPGLTINTVSKVADSLSPTRKQ
KRSVRQNTANKCNPDLHYWTAVDEGAAVGLAWIPYFGPAAEGIYIEGVMH
NQNGLICGLRQLANETTQALQLFLRATTELRTYSLLNRKAIDFLLRRWGG
TCRILGPSCCIEPHDWTKNITDEINQIKHDFIDNPLPDHGDDLNLWTGWR
QWIPAGIGIIGVIIAIIALLCICKILC
