# Supplementary material for: Designing and Testing Broadly-Protective Filoviral Vaccines Optimized for Cytotoxic T-Lymphocyte Epitope Coverage
Source: PLoS One. 2012 Oct 3;7(10):e44769. doi: 10.1371/journal.pone.0044769 (PMC3463593; doi:10.1371/journal.pone.0044769)
Supplement: Dataset S3 — Mosaic protein cocktail sequences. Amino acid sequences for all proteins in the mosaic cocktails are given in the archive file. Each set of sequences for a cocktail is given in a single file. (ZIP) [file pone.0044769.s004.zip › PLoS-One-Fenimore-etal-Ebola-Marburg-mosaic-sequences/New/Ebola_GP_mosaics/ebolavirus-gp-mosaic-3-protein-cocktail-interspecies-variation-control.fasta]

>mosaic_603_1
MDKRVRGSWALGGQSEVDLDYHKILTAGLSVQQGIVRQRVIPVYVVNDLEGICQHIIQAFEAGVDFQDNADSFLLLLCLH
HAYQGDHRLFLKSDAVQYLEGHGFRFEVREKENVHRLDELLPNVTGGKNLRRTLAAMPEEETTEANAGQFLSFASLFLPK
LVVGEKACLRKVQRQIQVHAEQGLIQYPTAWQSVGHMMVIFRMMRTNFLIKYLLIHQGMHMVAGHDANDAVISNSVAQAR
FSGLLIVKTVLDHILQKTERGVRLHPLARTAKVKNEVNSFKAALSSLAQHGEYAPFARLLNLSGVNNLEHGLFPQLSAIA
LGVATAHGSTLAGVNVGEQYQQLREAATEAEKQLQQYAETRELDNLGLDEQEKKILMSFHQKKNEISFQQTNAMVTLRKE
RLAKLTEAITTASKIKVGDRYPDDNDIPFPGPIYDDTHPNPSDDNPDDSRDTTIPGGVVDPYDDESNNYPDYEDSAEGTT
GDLDLFNLDDDDDDSRPGPPDRGQNKERAARTYGLQDPTLDGAKKVPELTPGSHQPGNLHITKSGSNTNQPQGNMSSTLH
SMTPIQEESEPDDQKDNDDESLTSLDSEGDEDGESISEENTPTVAPPAPVYKDTGVDTNQQNGPSSTVDSQGSESEALPI
NSKKSSALEETYYHLLKTQGPFEAINYYHLMSDEPIAFSTESGKEYIFPDSLEEAYPPWLSEKEALEKENRYLVIDGQQF
LWPVMSLQDKFLAVLQHD
>mosaic_603_2
MDRGTRRIWVSQNQGDTDLDYHKILTAGLTVQQGIVRQKIISVYLVDNLEAMCQLVIQAFEAGIDFQENADSFLLMLCLH
HAYQGDYKLFLESNAVQYLEGHGFKFELRKKDGVNRLEELLPAATSGKNIRRTLAALPEEETTEANAGQFLSFASLFLPK
LVVGEKACLRKVQRQIQVHAEQGLIQYPTAWQSVGHMMVIFRLMRTNFLIKYLLIHQGMHMVAGHDANDAVIANSVAQAR
FSGLLIVKTVLDHILQKTEHGVRLHPLARTAKVKNEVSSFKAALGSLAKHGEYAPFARLLNLSGVNNLEHGLYPQLSAIA
LGVATAHGSTLAGVNVGEQYQQLREAATEAEKQLQKYAESRELDSLGLDDQERRILMNFHQKKNEISFQQTTAMVTLRKE
RLAKLTEAITLASRPNLGSRQDDDNEIPFPGPISNNPDQDHLEDDPRDSRDTIIPNSAIDPEDGDFENYNGYHDDEVGTA
GDLVLFDLDDHEDDNKAFEPQDSSPQSQREIERERLIHPPPGNNKDDNRASDNNQQSADSEEQEDQYNRHRGPERTTANR
RLSPVHEEDTLMDQGDDDPSSLPPLESDDDDASSSQQDPDYTAVAPPAPVYRSAEAHEPPHKSSNEPAETSQLNEDPDIG
QSKSMQKLEETYHHLLRTQGPFEAINYYHMMKDEPVIFSTDDGKEYTYPDSLEEAYPPWLTEKERLDNENRYIYINNQQF
FWPVMSPRDKFLAILQHHQ
>mosaic_603_3
MDSRPQKIWMAPSLTESDMDYHKILTAVLTVQQGIVRQRVIPVYQVNNLEEICQLIIQAFEAGVDFQESADSFLLMLCLH
HAYQGDYKQFLESNAVKYLEGHGFRFEVKKRDGVKRLEELLPAVSSGKNIKRTLAAMPEEETTEANAGQFLSFASLFLPK
LVVGEKACLEKVQRQIQVHSEQGLIQYPTSWQSVGHMMVIFRLMRTNFLIKFLLIHQGMHMVAGHDANDTVISNSVAQAR
FSGLLIVKTVLDHILQKTDLGVRLHPLARTAKVRNEVNAFKAALSSLAKHGEYAPFARLLNLSGVNNLEHGLFPQLSAIA
LGVATAHGSTLAGVNVGEQYQQLREAATEAEKQLQQYAESRELDHLGLDDQEKKILMNFHQKKNEISFQQTNAMVTLKKE
RLAKLTEAITAASLPKTSGHYDDDDDIPFPGPINDDDNPGHQDDDPTDSQDTTIPDVVVDPDDGSYGEYQSYSENGMNAP
DDLVLFDLDEDDEDTKPVPNRLTKGGQQKNSQKGQHTEGRQTQSRPTQNVPGPRRTIHHASAPLTDNDRGNEPSGSTSPR
MLTPINEEADPLDDADDETSSLPPLESDDEEQDRDETSNRTPTVAPPAPVYRDHSEKKELPQDEQQDQDHTQEARNQDSD
NTQPEHSFEEMYRHILRSQGPFDAVLYYHMMKDEPVVFSTSDGKEYTYPDSLEEEYPPWLTEKEAMNEENRFVTLDGQQF
YWPVMNHRNKFMAILQHHQ
