# Supplementary material for: Designing and Testing Broadly-Protective Filoviral Vaccines Optimized for Cytotoxic T-Lymphocyte Epitope Coverage
Source: PLoS One. 2012 Oct 3;7(10):e44769. doi: 10.1371/journal.pone.0044769 (PMC3463593; doi:10.1371/journal.pone.0044769)
Supplement: Dataset S3 — Mosaic protein cocktail sequences. Amino acid sequences for all proteins in the mosaic cocktails are given in the archive file. Each set of sequences for a cocktail is given in a single file. (ZIP) [file pone.0044769.s004.zip › PLoS-One-Fenimore-etal-Ebola-Marburg-mosaic-sequences/New/Ebola_GP_mosaics/ebolavirus-gp-mosaic-3-protein-cocktail.fasta]

>mosaic_433_1
MGSGYQLLQLPRERFRKTSFLVWVIILFQRAISMPLGIVTNSTLKATEID
QLVCRDKLSSTSQLKSVGLNLEGNGIATDVPSATKRWGFRSGVPPKVVNC
EAGEWAENCYNLEIKKPDGSECLPAAPDGIRGFPRCRYVHKVSGTGPCAG
DFAFHKEGAFFLYDRLASTIIYRSTTFSEGVVAFLILPQAKKDFFSSHPL
REPVNATEDPSSGYYSTTIRYQATGFGTNETEYLFEVDNLTYVQLESRFT
PQFLLQLNETIYTSGKRSNTTGKLIWKVNPEIDTTIGEWAFWETKKNFSQ
QLHGENLHFQILSTHTNNSSDQSPAGTVQGKISYHPPTNNSELVPTDSPP
VVSVLTAGRTEEMSTQGLTNGETITGFTANPMTTTIAPSPTMTSEVDNNV
PSEQPNNTASIEDSPPSASNETIDHSEMNSIQGSNNSAQSPQTKTTPAPT
ASPMTQDPQETANSSKPGTSPGSAAGPSQPGLTINTVSKVADSLSPTRKQ
KRSVRQNTANKCNPDLHYWTAVDEGAAVGLAWIPYFGPAAEGIYIEGVMH
NQNGLICGLRQLANETTQALQLFLRATTELRTYSLLNRKAIDFLLQRWGG
TCRILGPSCCIEPHDWTKNITDEINQIKHDFIDNPLPDHGDDLNLWTGWR
QWIPAGIGIIGVIIAIIALLCICKILC
>mosaic_433_2
MGVTGILQLPRDRFKRTSFFLWVIILFQRTFSIPLGVIHNSTLQVSDVDK
LVCRDKLSSTNQLRSVGLNLEGNGVATDVPTATKRWGFRSGVPPKVVSYE
AGEWAENCYNLEIKKSDGSECLPLPPDGVRGFPRCRYVHKVQGTGPCPGD
LAFHKNGAFFLYDRLASTVIYRGTTFAEGVVAFLILSEPKKHFWKATPAH
EPVNTTDDSTSYYMTLTLSYEMSNFGGEESNTLFKVDNHTYVQLDRPHTP
QFLVQLNETLRRNNRLSNSTGRLTWTLDPKIEPDVGEWAFWETKKTSLGK
IRSEELSFTAVSNGAKDISGQSPARTSSDPETYTTTEDHKIMASENSSAM
VQVHSQGREAAVSHLTTLATISTSPQSLTTKPGPDNSTHNTPVYKLDISE
ATQVEQHHRRTDNDSTASDTPPATTAAGPPKAENINTSKSADSLDPATTT
SPQNHSETAGNNNTHHQDTGEESASSGKLGLITNTIAGVAGLITGGRRTR
REAIVNAQPKCNPNLHYWTTQDEGAAIGLAWIPYFGPAAEGIYTEGLMHN
QDGLICGLRQLANETTQALQLFLRATTELRTFSILNRKAIDFLLQRWGGT
CHILGPDCCIEPQDWTKNITDKIDQIIHDFVDKTLPDQGDNDNWWTGWRQ
WIPAGIGVTGVIIAVIALFCICKFVF
>mosaic_433_3
MEGLSLLQLPRDKFRKSSFFVWVIILFQKAFSMPLGVVTNSTLEVTEIDQ
LVCKDHLASTDQLKSVGLNLEGSGVSTDIPSATKRWGFRAGVPPKVVNYE
AGEWAENCYNLAIKKVDGSECLPEAPEGVRDFPRCRYVHKAQGTGPCPGD
YAFHKDGAFFLYDRLASTVIYRGVNFAEGVIAFLILAKPKETFLQSPPIR
EAVNYTENTSSYYATSYLEYEIENFGAQHSTTLFKINNNTFVLLDRPHTP
QFLFQLNDTIHLHQQLSNTTGKLIWTLDANINADIGEWAFWENKKNLSEQ
LRGEELSFETLSLNETEDDDATSSRTTKGRISDRATRKYSDLVPKDSPGM
VSLHVPEGETTLPSQNSTEGRRVDVNTQETITETTATIIGTNGNNMQIST
IGTGLSSSQILSSSPTMAPSPETQTSTTYTPKLPVMTTEESTTPPRNSPG
STTEAPTLTTPENITTAVKTVLPQESTSNGLITSTVTGILGSLGLRKRSR
RQVNTRATGKCNPNLHYWTAQEQHNAAGIAWIPYFGPGAEGIYTEGLMHN
QNALVCGLRQLANETTQALQLFLRATTELRTYTILNRKAIDFLLRRWGGT
CRILGPDCCIEPHDWTKNITDKINQIIHDFIDNPLPNQDNDDNWWTGWRQ
WVPAGIGITGIIIAIIALLCVCKLLC
