# Supplementary material for: Designing and Testing Broadly-Protective Filoviral Vaccines Optimized for Cytotoxic T-Lymphocyte Epitope Coverage
Source: PLoS One. 2012 Oct 3;7(10):e44769. doi: 10.1371/journal.pone.0044769 (PMC3463593; doi:10.1371/journal.pone.0044769)
Supplement: Dataset S3 — Mosaic protein cocktail sequences. Amino acid sequences for all proteins in the mosaic cocktails are given in the archive file. Each set of sequences for a cocktail is given in a single file. (ZIP) [file pone.0044769.s004.zip › PLoS-One-Fenimore-etal-Ebola-Marburg-mosaic-sequences/New/Ebola_GP_mosaics/ebolavirus-gp-mosaic-5-protein-cocktail.fasta]

>mosaic_435_1
MGSGYQLLQLPRGRFRQTSLLVWVIILFQRAISMPLGIVTNSTLKATEID
QLVCRDKLSSTSQLKSVGLNLEGNGIATDVPSATKRWGFRSGVPPKVVNY
EAGEWAENCYNLDIKKADGSECLPEAPEGVRGFPRCRYVHKVSGTGPCPE
GYAFHKEGAFFLYDRLASTVIYRGVNFAEGVIAFLILAKPKETFLQSPPI
REAVNYTENTSSYYATSYLEYEIENFGAQHSTTLFKINNNTFVLLDRPHT
PQFLFQLNDTIHLHQQLSNTTGKLIWTLDANINADIGEWAFWETKKTFPN
NFMEKTCISKFYQPTPTTPQIRARRELSKEKLATTHPPTTPSWFQRIPLQ
WFQCSLQDGQRKCRPKVQPTERQSQVSPRTQ
>mosaic_435_2
MGSGYQLLQLPRERFRKTSFLVWVIILFQRTFSIPLGIIHNSTLQVSEVD
KLVCRDKLSSTSQLKSVGLNLEGNGIATDVLSATKRWGFRSGVPPKVVSY
EAGEWAENCYNLEIKKLDGSECLPLPPDGVRGFPRCRYVHKVQGTGPCPG
DLAFHKNGAFFLYDRLASTVIYRGTTFTEGVVAFLILSEPKKHFWKATPA
HEPVNTTDDSTSYYMTLTLSYEMSNFGGEESNTLFKVDNHTYVQLDRPHT
PQFLVQLNETLRRNNRLSNSTGRLTWTLDPKIEPDVGEWAFWETKKNFSQ
QLHGENLHFQILSTHTNNSSDQSPAGTVQGKISYHPPTNNSELVPTDSPP
VVSVLTAGRTEEMSTQGLTNGETITGFTANPMTTTIAPSPTMTSEVDNNV
PSEQPNNTASIEDSPPSASNETIDHSEMNSIQGSNNSAQSPQTKTTPAPT
TSPMTQDPQETANSSKPGTSPGSAAGPSQPGLTINTVSKVADSLSPTRKQ
KRSVRQNTANKCNPDLHYWTAVDEGAAVGLAWIPYFGPAAEGIYIEGVMH
NQNGLICGLRQLANETTQALQLFLRATTELRTYTILNRKAIDFLLQRWGG
TCHILGPDCCIEPHDWTKNITDEINQIKHDFIDNPLPDHGDDLNLWTGWR
QWIPAGIGIIGVIIAIIALLCICKILC
>mosaic_435_3
MGVTGILQLPRDRFKRTSFFLWVIILFQRTFSIPLGVIHNSTLQVSDVDK
LVCRDKLSSTNQLRPVGLNLEGNGVATDVPSATKRWGFRSGVPPKVFSYE
AGEWAENCYNLEIKKPDGSECLPAAPDGIRGFPRCRYVHKVSGTGPCAGD
FAFHKEGAFFLYDRLASTVIYRGTTFAEGVVAFLILPQAKKDFFSSHPLR
EPVNATEDPSSGYYSTTIRYQATGFGTNETEYLFEVDNLTYVQLESRFTP
QFLLQLNETIYTNGRRSNTTGTLIWKVNPTVDTGVGEWAFWETKKTSLGK
IRSEELSFTAVSNGAKDISGQSPARTSSDPETYTTTEDHKIMASENSSTM
VQVHNQGREAAVSHLITLATISTSPQSPTTKPGQDNSTHNTPVYKLDISE
ATQVEQHHRRTDNDSTASDTPPATTAAGPPKAENINTSKSADSLDPATTT
SPQNYSETAGNNNTHHQDTGEESAGSGKLGLIANTIAGVAGLITGGRRTR
REAIVNAQPKCNPNLHYWTTQDEGAAIGLAWIPYFGPAAEGIYIEGLMHN
QDGLICGLRQLANETTQALQLFLRATTELRTYSLLNRKAIDFLLQRWGGT
CRILGPSCCIEPHDWTKNITDKIDQIIHDFVDKTLPDQGDNDNWWTGWRQ
WIPAGIGVTGVIIAVIALFCICKFVF
>mosaic_435_4
MGASGILQLPRERFRKTSFFVWVIILFHKVFSIPLGVVHNNTLQVSDIDK
FVCRDKLSSTNQLRSVGLNLEGNGVATDVPTATKRWGFRAGVPPKVVNCE
AGEWAENCYNLAIKKVDGSECLPEAPEGVRDFPRCRYVHKVSGTGPCPGG
LAFHKEGAFFLYDRLASTIIYRGTTFAEGVIAFLILPKARKDFFQSPPLH
EPANMTTDPSSYYHTTTINYVVDNFGTNTTEFLFQVDHLTYVQLEARFTP
QFLVLLNETIYSDNRRSNTTGKLIWKVNPEIDTTIGEWAFWETKKTSLEK
FAVKSCLSQLYQTEPKTSVVRVRRELLPTQGPTQQLKTTKSMASENSSAM
VQVHSQGREAAVSHLTTLATISTSPQSLTTKPGPDNSTHNTPVYKLDISE
ATQVEQHHRRTDNDSTASDTPSATTAAGPPKAENTNTSKSTDFLDPATTT
SPQNHSETAGNNNTHHQDTGEESASSGKLGLITNTIAGVAGLITGGRRAR
REAIVNAQPKCNPNLHYWTALDEGAAIGLAWIPYFGPAAEGIYTEGIMEN
QNGLICGLRQLANETTQALQLFLRATTELRTFSILNRKAIDFLLRRWGGT
CRILGPDCCIEPQDWTKNITDKIDQIIHDFVDNNLPNQNDGSNWWTGWKQ
WVPAGIGITGVIIAVIALLCICKFML
>mosaic_435_5
MEGLSLLQLPRDKFRKSSFFVWVIILFQKAFSMPLGVVTNSTLEVTEIDQ
LVCKDHLASTDQLKSVGLNLEGSGVSTDIPSATKRWGFRSGVPPQVVSYE
AGEWAENCYNLEIKKSDGSECLPPPPDGVRGFPRCRYVHKAQGTGPCPGD
YAFHKDGAFFLYDRLASTIIYRSTTFSEGVVAFLILPETKKDFFQSPPLH
EPANMTTDPSSYYHTVTLNYVADNFGTNMTNFLFQVDHLTYVQLEPRFTP
QFLVQLNETIYTSGKRSNTTGKLIWKINPTVDTSMGEWAFWENKKNLSEQ
LRGEELSFETLSLNETEDDDATSSRTTKGRISDRATRKYSDLVPKDSPGM
VSLHVPEGETTLPSQNSTEGRRVDVNTQETITETTATIIGTNGNNMQIST
IGTGLSSSQILSSSPTMAPSPETQTSTTYTPKLPVMTTEESTTPPRNSPG
STTEAPTLTTPENITTAVKTVLPQESTSNGLITSTVTGILGSLGLRKRSR
RQVNTRATGKCNPNLHYWTAQEQHNAAGIAWIPYFGPGAEGIYTEGLMHN
QNALVCGLRQLANETTQALQLFLRATTELRTYTILNRKAIDFLLRRWGGT
CRILGPDCCIEPHDWTKNITDKINQIIHDFIDNPLPNQDNDDNWWTGWRQ
WIPAGIGITGIIIAIIALLCVCKLLC
