# Supplementary material for: Designing and Testing Broadly-Protective Filoviral Vaccines Optimized for Cytotoxic T-Lymphocyte Epitope Coverage
Source: PLoS One. 2012 Oct 3;7(10):e44769. doi: 10.1371/journal.pone.0044769 (PMC3463593; doi:10.1371/journal.pone.0044769)
Supplement: Dataset S3 — Mosaic protein cocktail sequences. Amino acid sequences for all proteins in the mosaic cocktails are given in the archive file. Each set of sequences for a cocktail is given in a single file. (ZIP) [file pone.0044769.s004.zip › PLoS-One-Fenimore-etal-Ebola-Marburg-mosaic-sequences/New/Ebola_GP_mosaics/ebolavirus-gp-mosaic-6-protein-cocktail.fasta]

>mosaic_436_1
MGSGYQLLQLPRGRFRQTSLLVWVIILFQRTFSIPLGVIHNSTLQVSEVD
KLVCRDKLSSTNQLRSVGLNLEGNGIATDVLSATKRWGFRAGVPPKVVNY
EAGEWAENCYNLEIKKSDGSECLPLPPDGVRGFPRCRYVHKVQGTGPCPG
DLAFHKNGAFFLYDRLASTVIYRGTTFTEGVVAFLILSEPKKHFWKATPA
HEPVNTTDDSTSYYMTLTLSYEMSNFGGEESNTLFKVDNHTYVQLDRPHT
PQFLVQLNETLRRNNRLSNSTGRLTWTLDPKIEPDVGEWAFWETKKNFSQ
QLHGENLHFQILSTHTNNSSDQSPAGTVQGKISYHPPTNNSELVPTDSPP
VVSVLTAGRTEEMSTQGLTNGETITGFTANPMTTTIAPSPTMTSEVDNNV
PSEQPNNTASIEDSPPSASNETIDHSEMNSIQGSNNSAQSPQTKTTPAPT
ASPMTQDPQETANSSKPGTSPGSAAGPSQPGLTINTVSKVADSLSPTRKQ
KRSVRQNTANKCNPDLHYWTAVDEGAAVGLAWIPYFGPAAEGIYIEGVMH
NQNGLICGLRQLANETTQALQLFLRATTELRTYTILNRKAIDFLLRRWGG
TCRILGPSCCIEPHDWTKNITDEINQIKHDFIDNPLPDHGDDLNLWTGWR
QWIPAGIGIIGVIIAIIALLCICKILC
>mosaic_436_2
MGSGYQLLQLPRERFRKTSFLVWVIILFQRAISMPLGIVTNSTLKATEID
QLVCRDKLSSTNQLRPVGLNLEGNGIATDVPSATKRWGFRSGVPPKVFSY
EAGEWAENCYNLEIKKLDGSECLPLPPDGVRGFPRCRYVHKVSGTGPCPE
GYAFHKEGAFFLYDRLASTIIYRSTTFSEGVVAFLILPETKKDFFQSPPL
HEPANMTTDPSSYYHTVTLNYVADNFGTNMTNFLFQVDHLTYVQLEPRFT
PQFLLQLNETIYTNGRRSNTTGTLIWKVNPTVDTGVGEWAFWETKKTFPN
NFMEKTCISKFYQPTPTTPQIRARRELSKEKLATTHPPTTPSWFQRIPLQ
WFQCSLQDGQRKCRPKVQPTERQSQVSPRTQ
>mosaic_436_3
MGSGYQLLQLPQGCFRKTSFFVWVIILFHKVFPIPLGVVHNNTLQVSDID
KLVCRDKLSSTNQLRPVGLNLEGNGVATDVPSATKRWGFRSGVPPKVVNY
EAGEWAENCYNLEIKKPDGSECLPAAPDGIRGFPRCRYVHKVSGTGPCAG
DFAFHKEGAFFLYDRLASTVIYRGTTFAEGVVAFLILPQAKKDFFSSHPL
REPVNATEDPSSGYYSTTIRYQATGFGTNETEYLFEVDNLTYVQLESRFT
PQFLLQLNETIYASGKRSNTTGKLIWKVNPEIDATIGEWAFWETKKTSLG
KIRSEELSFTAVSNGAKDISGQSPARTSSDPETYTTTEDHKIMASENSST
MVQVHNQGREAAVSHLITLATISTSPQSPTTKPGQDNSTHNTPVYKLDIS
EATQVEQHHRRTDNDSTASDTPPATTAAGPPKAENINTSKSADSLDPATT
TSPQNYSETAGNNNTHHQDTGEESAGSGKLGLIANTIAGVAGLITGGRRT
RREAIVNAQPKCNPNLHYWTTQDEGAAIGLAWIPYFGPGAEGIYTEGLMH
NQNALVCGLRQLANETTQALQLFLRATTELRTFSILNRKAIDFLLQRWGG
TCHILGPDCCIEPQDWTKNITDKIDQIIHDFVDNNLPNQNDGSNWWTGWK
QWVPAGIGITGVIIAVIALLCICKFML
>mosaic_436_4
MGVTGILQLPRDRFKRTSFFLWVIILFQRTFSIPLGIIHNSTLQVSDVDK
LVCRDKLSSTNQLRPVGLNLEGNGVATDVPSATKRWGFRSGVPPQVVSYE
AGEWAENCYNLDIKKADGSECLPEAPEGVRGFPRCRYVHKVSGTGPCAGD
FAFHKEGAFFLYDRLASTVIYRGVNFAEGVIAFLILSEPRKHFWKATPAH
EPMNTTDDSTGHYMTLTLSYEVSNFGGNESNTLLKVDNHTYVQLDRPHTP
QFLVQLNETIYTSGKRSNTTGKLIWKVNPEIDTTIGEWAFWETKKTSLEK
FAVKSCLSQLYQTEPKTSVVRVRRELLPTQGPTQQLKTTKSMASENSSAM
VQVHSQGREAAVSHLTTLATISTSPQSLTTKPGPDNSTHNTPVYKLDISE
ATQVEQHHRRTDNDSTASDTPSATTAAGPPKAENTNTSKSTDFLDPATTT
SPQNHSETAGNNNTHHQDTGEESASSGKLGLITNTIAGVAGLITGGRRAR
REAIVNAQPKCNPNLHYWTALDEGAAIGLAWIPYFGPAAEGIYTEGIMEN
QNGLICGLRQLANETTQALQLFLRATTELRTYSLLNRKAIDFLLQRWGGT
CHILGPDCCIEPQDWTKNITDKIDQIIHDFVDKTLPDQGDNDNWWTGWRQ
WIPAGIGVTGVIIAVIALFCICKFVF
>mosaic_436_5
MGASGILQLPRERFRKTSFFVWVIILFHKVFSIPLGVVHNNTLQVSDIDK
FVCRDKLSSTSQLKSVGLNLEGNGVATDVPTATKRWGFRAGVPPKVVNCE
AGEWAENCYNLAIKKVDGSECLPEAPEGVRDFPRCRYVHKVSGTGPCPGG
LAFHKEGAFFLYDRLASTIIYRGTTFAEGVIAFLILPKARKDFFQSPPLH
EPANMTTDPSSYYHTTTINYVVDNFGTNTTEFLFQVDHLTYVQLEARFTP
QFLVLLNETIYSDNRRSNTTGKLIWKINPTVDTSMGEWAFWENKKISPNN
YVEKSCLSKLYRSTRQKTMMRHRRELQREESPTGPPGSIRTWFQRIPLGW
FHCTYQKGKQHCRLRIRQKVEE
>mosaic_436_6
MEGLSLLQLPRDKFRKSSFFVWVIILFQKAFSMPLGVVTNSTLEVTEIDQ
LVCKDHLASTDQLKSVGLNLEGSGVSTDIPSATKRWGFRSGVPPKVVSYE
AGEWAENCYNLEIKKPDGSECLPPPPDGVRGFPRCRYVHKAQGTGPCPGD
YAFHKDGAFFLYDRLASTVIYRGVNFAEGVIAFLILAKPKETFLQSPPIR
EAVNYTENTSSYYATSYLEYEIENFGAQHSTTLFKINNNTFVLLDRPHTP
QFLFQLNDTIHLHQQLSNTTGKLIWTLDANINADIGEWAFWENKKNLSEQ
LRGEELSFETLSLNETEDDDATSSRTTKGRISDRATRKYSDLVPKDSPGM
VSLHVPEGETTLPSQNSTEGRRVDVNTQETITETTATIIGTNGNNMQIST
IGTGLSSSQILSSSPTMAPSPETQTSTTYTPKLPVMTTEESTTPPRNSPG
STTEAPTLTTPENITTAVKTVLPQESTSNGLITSTVTGILGSLGLRKRSR
RQVNTRATGKCNPNLHYWTAQEQHNAAGIAWIPYFGPAAEGIYIEGLMHN
QDGLICGLRQLANETTQALQLFLRATTELRTFSILNRKAIDFLLQRWGGT
CRILGPDCCIEPHDWTKNITDKINQIIHDFIDNPLPNQDNDDNWWTGWRQ
WIPAGIGITGIIIAIIALLCVCKLLC
