# Supplementary material for: Designing and Testing Broadly-Protective Filoviral Vaccines Optimized for Cytotoxic T-Lymphocyte Epitope Coverage
Source: PLoS One. 2012 Oct 3;7(10):e44769. doi: 10.1371/journal.pone.0044769 (PMC3463593; doi:10.1371/journal.pone.0044769)
Supplement: Dataset S3 — Mosaic protein cocktail sequences. Amino acid sequences for all proteins in the mosaic cocktails are given in the archive file. Each set of sequences for a cocktail is given in a single file. (ZIP) [file pone.0044769.s004.zip › PLoS-One-Fenimore-etal-Ebola-Marburg-mosaic-sequences/New/Ebola_NP_mosaics/ebolavirus-np-mosaic-3-protein-cocktail.fasta]

>mosaic_413_1
MDRGTRRIWVSQNQGDTDLDYHKILTAVLTVQQGIVRQRVIPVYVVNDLE
GICQHIIQAFEAGVDFQDNADSFLLLLCLHHAYQGDHRLFLKSDAVQYLE
GHGFRFEVREKENVHRLDELLPNVTGGKNLRRTLAAMPEEETTEANAGQF
LSFASLFLPKLVVGEKACLRKVQRQIQVHSEQGLIQYPTSWQSVGHMMVI
FRLMRTNFLIKFLLIHQGMHMVAGHDANDTVISNSVAQARFSGLLIVKTV
LDHILQKTDLGVRLHPLARTAKVKNEVSSFKAALGSLAKHGEYAPFARLL
NLSGVNNLEHGLYPQLSAIALGVATAHGSTLAGVNVGEQYQQLREAATEA
EKQLQKYAESRELDSLGLDDQERRILMNFHQKKNEISFQQTNAMVTLRKE
RLAKLTEAITLASRPNLGSRQDDDNEIPFPGPISNNPDQDHLEDDPRDSR
DTIIPNSAIDPEDGDFENYNGYHDDEVGTAGDLVLFDLDDHEDDNKAFEP
QDSSPQSQREIERERLIHPPPGNNKDDNRASDNNQQSADSEEQEDQYNRH
RGPERTTANRRLSPVHEEDTLMDQGDDDPSSLPPLESDDDDASSSQQDPD
YTAVAPPAPVYRSAEAHEPPHKSSNEPAETSQLNEDPDIGQSKSMQKLEE
TYHHLLRTQGPFEAINYYHMMKDEPVIFSTDDGKEYTYPDSLEEAYPPWL
TEKERLDNENRYIYINNQQFFWPVMSPRDKFLAILQHHQ
>mosaic_413_2
MDKRVRGSWALGGQSEVDLDYHKILTAGLSVQQGIVRQRVIPVYQVNNLE
EICQLIIQAFEAGVDFQESADSFLLMLCLHHAYQGDYKLFLESGAVKYLE
GHGFRFEVKKRDGVKRLEELLPAVSSGKNIKRTLAAMPEEETTEANAGQF
LSFASLFLPKLVVGEKACLEKVQRQIQVHAEQGLIQYPTAWQSVGHMMVI
FRMMRTNFLIKYLLIHQGMHMVAGHDANDAVISNSVAQARFSGLLIVKTV
LDHILQKTERGVRLHPLARTAKVKNEVNSFKAALSSLAQHGEYAPFARLL
NLSGVNNLEHGLFPQLSAIALGVATAHGSTLAGVNVGEQYQQLREAATEA
EKQLQQYAETRELDNLGLDEQEKKILMSFHQKKNEISFQQTNAMVTLKKE
RLAKLTEAITTASKIKVGDRYPDDNDIPFPGPIYDDTHPNPSDDNPDDSR
DTTIPGGVVDPYDDESNNYPDYEDSAEGTTGDLDLFNLDDDDDDSRPGPP
DRGQNKERAARTYGLQDPTLDGAKKVPELTPGSHQPGNLHITKSGSNTNQ
PQGNMSSTLHSMTPIQEESEPDDQKDNDDESLTSLDSEGDEDGESISEEN
TPTVAPPAPVYKDTGVDTNQQNGPSSTVDSQGSESEALPINSKKSSALEE
TYYHLLKTQGPFEAINYYHLMSDEPIAFSTESGKEYIFPDSLEEAYPPWL
SEKEALEKENRYLVIDGQQFLWPVMSLQDKFLAVLQHD
>mosaic_413_3
MDSRPQKIWMAPSLTESDMDYHKILTAGLTVQQGIVRQKIISVYLVDNLE
AMCQLVIQAFEAGIDFQENADSFLLMLCLHHAYQGDYKLFLESNAVQYLE
GHGFKFELRKKDGVNRLEELLPAATSGKNIRRTLAALPEEETTEANAGQF
LSFASLFLPKLVVGEKACLEKVQRQIQVHSEQGLIQYPTSWQSVGHMMVI
FRMMRTNFLIKFLLIHQGMHMVAGHDANDAVIANSVAQARFSGLLIVKTV
LDHILQKTDQGVRLHPLARTAKVRNEVNAFKAALSSLAKHGEYAPFARLL
NLSGVNNLEHGLFPQLSAIALGVATAHGSTLAGVNVGEQYQQLREAATEA
EKQLQQYAESRELDHLGLDDQEKKILMNFHQKKNEISFQQTTAMVTLRKE
RLAKLTEAITAASLPKTSGHYDDDDDIPFPGPINDDDNPGHQDDDPTDSQ
DTTIPDVVVDPDDGSYGEYQSYSENGMNAPDDLVLFDLDEDDEDTKPVPN
RLTKGGQQKNSQKGQHTEGRQTQSRPTQNVPGPRRTIHHASAPLTDNDRG
NEPSGSTSPRMLTPINEEADPLDDADDETSSLPPLESDDEEQDRDETSNR
TPTVAPPAPVYRDHSEKKELPQDEQQDQDHTQEARNQDSDNTQPEHSFEE
MYRHILRSQGPFDAVLYYHMMKDEPVVFSTSDGKEYTYPDSLEEEYPPWL
TEKEAMNEENRFVTLDGQQFYWPVMNHKNKFMAILQHHQ
