# Supplementary material for: Designing and Testing Broadly-Protective Filoviral Vaccines Optimized for Cytotoxic T-Lymphocyte Epitope Coverage
Source: PLoS One. 2012 Oct 3;7(10):e44769. doi: 10.1371/journal.pone.0044769 (PMC3463593; doi:10.1371/journal.pone.0044769)
Supplement: Dataset S3 — Mosaic protein cocktail sequences. Amino acid sequences for all proteins in the mosaic cocktails are given in the archive file. Each set of sequences for a cocktail is given in a single file. (ZIP) [file pone.0044769.s004.zip › PLoS-One-Fenimore-etal-Ebola-Marburg-mosaic-sequences/New/Ebola_NP_mosaics/ebolavirus-np-mosaic-4-protein-cocktail.fasta]

>mosaic_414_1
MDKRVRGSWALGGQSEVDLDYHKILTAGLTVQQGIVRQRVIPVYVVNDLE
GICQHIIQAFEAGVDFQDNADSFLLLLCLHHAYQGDHRLFLKSDAVQYLE
GHGFRFEVREKENVHRLDELLPNVTGGKNLRRTLAAMPEEETTEANAGQF
LSFASLFLPKLVVGEKACLRKVQRQIQVHSEQGLIQYPTAWQSVGHMMVI
FRMMRTNFLIKYLLIHQGMHMVAGHDANDAVIANSVAQARFSGLLIVKTV
LDHILQKTDQGVRLHPLARTAKVRNEVNAFKAALSSLAKHGEYAPFARLL
NLSGVNNLEHGLYPQLSAIALGVATAHGSTLAGVNVGEQYQQLREAATEA
EKQLQQYAESRELDSLGLDDQERRILMNFHQKKNEISFQQTTAMVTLRKE
RLAKLTEAITTASKIKVGDRYPDDNDIPFPGPIYDDTHPNPSDDNPDDSR
DTTIPGGVVDPYDDESNNYPDYEDSAEGTTGDLDLFNLDDDDDDSRPGPP
DRGQNKERAARTYGLQDPTLDGAKKVPELTPGSHQPGNLHITKSGSNTNQ
PQGNMSSTLHSMTPIQEESEPDDQKDNDDESLTSLDSEGDEDGESISEEN
TPTVAPPAPVYKDTGVDTNQQNGPSSTVDSQGSESEALPINSKKSSALEE
TYYHLLKTQGPFEAINYYHLMSDEPIAFSTESGKEYIFPDSLEEAYPPWL
SEKEALEKENRYLVIDGQQFLWPVMSLQDKFLAVLQHD
>mosaic_414_2
MDRGTRRIWVSQNQGDTDLDYHKILTAVLTVQQGIVRQKIISVYLVDNLE
AMCQLVIQAFEAGIDFQENADSFLLMLCLHHAYQGDYKLFLESNAVQYLE
GHGFKFELRKKDGVNRLEELLPAATSGKNIRRTLAALPEEETTEANAGQF
LSFASLFLPKLVVGEKACLRKVQRQIQVHAEQGLIQYPTAWQSVGHMMVI
FRLMRTNFLIKFLLIHQGMHMVAGHDANDAVISNSVAQARFSGLLIVKTV
LDHILQKTDLGVRLHPLARTAKVKNEVSSFKAALGSLAKHGEYAPFARLL
NLSGVNNLEHGLYPQLSAIALGVATAHGSTLAGVNVGEQYQQLREAATEA
EKQLQQYAETRELDNLGLDEQEKKILMSFHQKKNEISFQQTNAMVTLKKE
RLAKLTEAITLASRPNLGSRQDDDNEIPFPGPISNNPDQDHLEDDPRDSR
DTIIPNSAIDPEDGDFENYNGYHDDEVGTAGDLVLFDLDDHEDDNKAFEP
QDSSPQSQREIERERLIHPPPGNNKDDNRASDNNQQSADSEEQEDQYNRH
RGPERTTANRRLSPVHEEDTLMDQGDDDPSSLPPLESDDDDASSSQQDPD
YTAVAPPAPVYRSAEAHEPPHKSSNEPAETSQLNEDPDIGQSKSMQKLEE
TYHHLLRTQGPFEAINYYHMMKDEPVIFSTDDGKEYTYPDSLEEAYPPWL
TEKERLDNENRYIYINNQQFFWPVMSPRDKFLAILQHHQ
>mosaic_414_3
MDSRPQKIWMAPSLTESDMDYHKILTAGLSVQQGIVRQRIIPVYQISNLE
EVCQLIIQAFEAGVDFQESADSFLLMLCLHHAYQGDYKLFLESGAVKYLE
GHGFRFEVKKRDGVKRLEELLPAVSSGKNIKRTLAAMPEEETTEANAGQF
LSFASLFLPKLVVGEKACLRKVQRQIQVHAEQGLIQYPTSWQSVGHMMVI
FRLMRTNFLIKFLLIHQGMHMVAGHDANDAVISNSVAQARFSGLLIVKTV
LDHILQKTEHGVRLHPLARTAKVKNEVNSLKAALSSLAQHGEYAPFARLL
NLSGVNNLEHGLFPQLSAIALGVATAHGSTLAGVNVGEQYQQLREAATEA
EKQLQKYAESRELDHLGLDDQEKKILKDFHQKKNEISFQQTTAMVTLRKE
RLAKLTEAITAASLPKTSGPYDDDDDIPFPGPINDNENSGQNDDDPTDSQ
DTTIPDVIIDPNDGGYNNYSDYANDAASAPDDLVLFDLDEDDEDTKPVPN
RLTKGGQQKNSQKGQHTEGRQTQSRPTQNVPGPRRTIHHASAPLTDNDRG
NEPSGSTSPRMLTPINEEADPLDDADDETSSLPPLESDDEEQDRDETSNR
TPTVAPPAPVYRDHSEKKELPQDEQQDQDHTQEARNQDSDNTQSEHSFEE
MYRHILRSQGPFDAVLYYHMMKDEPVVFSTSDGKEYTYPDSLEEEYPPWL
TEKEAMNEENRFVTLDGQQFYWPVMNHKNKFMAILQHHQ
>mosaic_414_4
MDSRPQKVWMTPSLTESDMDYHKILTAGLTVQQGIVRQRVIPVYQVNNLE
EICQLIIQAFEAGVDFQESADGFLLMLCLHHAYQGDYKQFLESNAVKYLE
GHGFRFEMKKKEGVKRLEELLPAASSGKSIRRTLAAMPEEETTEANAGQF
LSFASLFLPKLVVGEKACLEKVQRQIQVHAEQGLIQYPTAWQSVGHMMVI
FRLMRTNFLIKFLLIHQGMHMVAGHDANDTVISNSVAQARFSGLLIVKTV
LDHILQKTERGVRLHPLARTAKVKNEVNSFKAALSSLAKHGEYAPFARLL
NLSGVNNLEHGLYPQLSAIALGVATAHGSTLAGVNVGEQYQQLREAATEA
EKQLQKYAESRELDHLGLDDQEKKILMNFHQKKNEISFQQTNAMVTLRKE
RLAKLTEAITAASLPKTSGHYDDDDDIPFPGPINDDDNPGHQDDDPTDSQ
DTTIPDVVVDPDDGSYGEYQSYSENGMNAPDDLVLFDLDEDDEDTKPVPN
RSTKGGQQKNSQKGQHIEGRQTQSRPIQNVPGPHRTIHHASAPLTDNDRR
NEPSGSTSPRMLTPISEEADPSDHNDGDNESIPPLESDDEEQDRDGTSNR
TPTVAPPAPVYRDHSEKKELPQDERQDQDHTQEARNQDSDNTQPEHSFEE
MYRHILQTQGPFDAILYYHMMKEEPIIFSTSDGKEYVYPDSLEGEHPPWL
SEKEAMNEDNRFITMDDQQFYWPVMNHRNKFMAILQHHR
