# Supplementary material for: Designing and Testing Broadly-Protective Filoviral Vaccines Optimized for Cytotoxic T-Lymphocyte Epitope Coverage
Source: PLoS One. 2012 Oct 3;7(10):e44769. doi: 10.1371/journal.pone.0044769 (PMC3463593; doi:10.1371/journal.pone.0044769)
Supplement: Dataset S3 — Mosaic protein cocktail sequences. Amino acid sequences for all proteins in the mosaic cocktails are given in the archive file. Each set of sequences for a cocktail is given in a single file. (ZIP) [file pone.0044769.s004.zip › PLoS-One-Fenimore-etal-Ebola-Marburg-mosaic-sequences/New/Ebola_NP_mosaics/ebolavirus-np-mosaic-5-protein-cocktail.fasta]

>mosaic_415_1
MDKRVRGSWALGGQSEVDLDYHKILTAVLTVQQGIVRQRVIQVHQVTNLE
EICQLIIQAFEAGVDFQESADSFLLMLCLHHAYQGDYKLFLESNAVQYLE
GHGFKFELRKKDGVNRLEELLPAASSGKNIKRTLAAMPEEETTEANAGQF
LSFASLFLPKLVVGEKACLEKVQRQIQVHSEQGLIQYPTAWQSVGHMMVI
FRLMRTNFLIKFLLIHQGMHMVAGHDANDTVISNSVAQARFSGLLIVKTV
LDHILQKTDLGVRLHPLARTAKVKNEVSSFKAALGSLAKHGEYAPFARLL
NLSGVNNLEHGLYPQLSAIALGVATAHGSTLAGVNVGEQYQQLREAATEA
EKQLQQYAETRELDNLGLDEQEKKILMSFHQKKNEISFQQTNAMVTLRKE
RLAKLTEAITTASKIKVGDRYPDDNDIPFPGPIYDDTHPNPSDDNPDDSR
DTTIPGGVVDPYDDESNNYPDYEDSAEGTTGDLDLFNLDDDDDDSRPGPP
DRGQNKERAARTYGLQDPTLDGAKKVPELTPGSHQPGNLHITKSGSNTNQ
PQGNMSSTLHSMTPIQEESEPDDQKDNDDESLTSLDSEGDEDGESISEEN
TPTVAPPAPVYKDTGVDTNQQNGPSSTVDSQGSESEALPINSKKSSALEE
TYYHLLKTQGPFEAINYYHLMSDEPIAFSTESGKEYIFPDSLEEAYPPWL
SEKEALEKENRYLVIDGQQFLWPVMSLQDKFLAVLQHD
>mosaic_415_2
MDSRPQKVWMTPSLTESDMDYHKILTAGLSVQQGIVRQRVIPVYVVNDLE
GICQHIIQAFEAGVDFQDNADSFLLLLCLHHAYQGDHRLFLKSDAVQYLE
GHGFRFEVREKENVHRLDELLPNVTGGKNLRRTLAAMPEEETTEANAGQF
LSFASLFLPKLVVGEKACLEKVQRQIQVHAEQGLIQYPTSWQSVGHMMVI
FRMMRTNFLIKFLLIHQGMHMVAGHDANDTVISNSVAQARFSGLLIVKTV
LDHILQKTQRGVRLHPLARTAKVKNEVNSFKAALSSLAQHGEYAPFARLL
NLSGVNNLEHGLFPQLSAIALGVATAHGSTLAGVNVGEQYQQLREAATEA
EKQLQQYAESRELDSLGLDDQERRILMNFHQKKNEISFQQTNAMVTLRKE
RLAKLTEAITAASLPKTSGPYDDDDDIPFPGPINDNENSGQNDDDPTDSQ
DTTIPDVIIDPNDGGYNNYSDYANDAASAPDDLVLFDLDEDDEDTKPVPN
RLTKGGQQKNSQKGQHTEGRQTQSRPTQNVPGPRRTIHHASAPLTDNDRG
NEPSGSTSPRMLTPINEEADPLDDADDETSSLPPLESDDEEQDRDETSNR
TPTVAPPAPVYRDHSEKKELPQDERQDQDHTQEARNQDSDNTQPEHSFEE
MYRHILQTQGPFDAILYYYMMTEEPIVFSTSDGKEYVYPDSLEGEHPPWL
SEKEALNEDNRFITMDDQQFYWPVMNHKDKFMAILQHHK
>mosaic_415_3
MDSRPQKIWMAPSLTESDMDYHKILTAGLSVQQGIVRQRVIPVYQVNNLE
EICQLIIQAFEAGVDFQESADGFLLMLCLHHAYQGDYKLFLESGAVKYLE
GHGFRFEVKKRDGVKRLEELLPAVSSGKNIKRTLAAMPEEETTEANAGQF
LSFASLFLPKLVVGEKACLRKVQRQIQVHAEQGLIQYPTAWQSVGHMMVI
FRMMRTNFLIKFLLIHQGMHMVAGHDANDTVISNSVAQARFSGLLIVKTV
LDHILQKTERGVRLHPLARTAKVKNEVNSLKAALSSLAKHGEYAPFARLL
NLSGVNNLEHGLYPQLSAIALGVATAHGSTLAGVNVGEQYQQLREAATEA
EKQLQKYAESRELDHLGLDDQEKKILMNFHQKKNEISFQQTNAMVTLKKE
RLAKLTEAITAASLPKTSGHYDDDDDIPFPGPINDDDNPGHQDDDPTDSQ
DTTIPDVVVDPDDGSYGEYQSYSENGMNAPDDLVLFDLDEDDEDTKPVPN
RSTKGGQQKNSQKGQHIEGRQTQSRPIQNVPGPHRTIHHASAPLTDNDRR
NEPSGSTSPRMLTPISEEADPSDHNDGDNESIPPLESDDEEQDRDGTSNR
TPTVAPPAPVYRDHSEKKELPQDEQQDQDHTQEARNQDSDNTQSEHSFEE
MYRHILRSQGPFDAVLYYHMMKDEPVVFSTSDGKEYTYPDSLEEEYPPWL
TEKEAMNEENRFVTLDGQQFYWPVMNHKNKFMAILQHHQ
>mosaic_415_4
MDPRPIRTWMMHNTSEVEADYHKILTAGLSVQQGIVRQRIIPVYQISNLE
EVCQLIIQAFEAGVDFQDSADSFLLMLCLHHAYQGDYKQFLESNAVKYLE
GHGFRFEMKKKEGVKRLEELLPAASSGKSIRRTLAAMPEEETTEANAGQF
LSFASLFLPKLVVGEKACLEKVQRQIQVHAEQGLIQYPTSWQSVGHMMVI
FRLMRTNFLIKYLLIHQGMHMVAGHDANDAVIANSVAQARFSGLLIVKTV
LDHILQKTEHGVRLHPLARTAKVKNEVSSFKAALASLAQHGEYAPFARLL
NLSGVNNLEHGLYPQLSAIALGVATAHGSTLAGVNVGEQYQQLREAATEA
EKQLQKYAESRELDHLGLDDQEKKILKDFHQKKNEISFQQTTAMVTLRKE
RLAKLTEAITSTSILKTGRRYDDDNDIPFPGPINDNENSEQQDDDPTDSQ
DTTIPDIIVDPDDGRYNNYGDYPSETANAPEDLVLFDLEDGDEDDHRPSS
SSENNNKHSLTGTDSNKTSNWNRNPTNMPKKDSTQNNDNPAQRAQEYARD
NIQDTPTPHRALTPISEETGSNGHNEDDIDSIPPLESDEENNTETTITTT
KNTTAPPAPVYRSISVDDSVPSENIPAQSNQTNNEDNVRNNAQSEQSIAE
MYQHILKTQGPFDAILYYHMMKEEPIIFSTSDGKEYTYPDSLEDEYPPWL
SEKEAMNEDNRFITMDGQQFYWPVMNHRNKFMAILQHHR
>mosaic_415_5
MDRGTRRIWVSQNQGDTDLDYHKILTAGLTVQQGIVRQKIISVYLVDNLE
AMCQLVIQAFEAGIDFQENADSFLLMLCLHHAYQGDYKLFLESNAVQYLE
GHGFKFELRKRDGVNRLEELLPAATSGKNIRRTLAALPEEETTEANAGQF
LSFASLFLPKLVVGEKACLEKVQRQIQVHAEQGLIQYPTAWQSVGHMMVI
FRLMRTNFLIKYLLIHQGMHMVAGHDANDAVISNSVAQARFSGLLIVKTV
LDHILQKTDQGVRLHPLARTAKVRNEVNAFKAALSSLAKHGEYAPFARLL
NLSGVNNLEHGLYPQLSAIALGVATAHGSTLAGVNVGEQYQQLREAATEA
EKQLQQYAESRELDSLGLDDQEGRILMNFHQKKNEISFQQTNAMVTLRKE
RLAKLTEAITLASRPNLGSRQDDDNEIPFPGPISNNPDQDHLEDDPRDSR
DTIIPNSAIDPEDGDFENYNGYHDDEVGTAGDLVLFDLDDHEDDNKAFEP
QDSSPQSQREIERERLIHPPPGNNKDDNRASDNNQQSADSEEQEDQYNRH
RGPERTTANRRLSPVHEEDTLMDQGDDDPSSLPPLESDDDDASSSQQDPD
YTAVAPPAPVYRSAEAHEPPHKSSNEPAETSQLNEDPDIGQSKSMQKLEE
TYHHLLRTQGPFEAINYYHMMKDEPVIFSTDDGKEYTYPDSLEEAYPPWL
TEKERLDNENRYIYINNQQFFWPVMSPRDKFLAILQHHQ
