# Supplementary material for: Designing and Testing Broadly-Protective Filoviral Vaccines Optimized for Cytotoxic T-Lymphocyte Epitope Coverage
Source: PLoS One. 2012 Oct 3;7(10):e44769. doi: 10.1371/journal.pone.0044769 (PMC3463593; doi:10.1371/journal.pone.0044769)
Supplement: Dataset S3 — Mosaic protein cocktail sequences. Amino acid sequences for all proteins in the mosaic cocktails are given in the archive file. Each set of sequences for a cocktail is given in a single file. (ZIP) [file pone.0044769.s004.zip › PLoS-One-Fenimore-etal-Ebola-Marburg-mosaic-sequences/New/Ebola_NP_mosaics/ebolavirus-np-mosaic-6-protein-cocktail.fasta]

>mosaic_416_1
MDSRPQKIWMAPSLTESDMDYHKILTAGLSVQQGIVRQRVIPVYQVNNLE
EICQLIIQAFEAGVDFQESADGFLLMLCLHHAYQGDYKQFLESNAVKYLE
GHGFRFEVKKRDGVKRLEELLPAVSSGKNIKRTLAAMPEEETTEANAGQF
LSFASLFLPKLVVGEKACLRKVQRQIQVHAEQGLIQYPTSWQSVGHMMVI
FRLMRTNFLIKFLLIHQGMHMVAGHDANDAVISNSVAQARFSGLLIVKTV
LDHILQKTQRGVRLHPLARTAKVKNEVNSLKAALSSLAKHGEYAPFARLL
NLSGVNNLEHGLFPQLSAIALGVATAHGSTLAGVNVGEQYQQLREAATEA
EKQLQQYAESRELDHLGLDDQEKKILMNFHQKKNEISFQQTNAMVTLKKE
RLAKLTEAITAASLPKTSGHYDDDDDIPFPGPINDDDNPGHQDDDPTDSQ
DTTIPDVVVDPDDGSYGEYQSYSENGMNAPDDLVLFDLDEDDEDTKPVPN
RSTKGGQQKNSQKGQHIEGRQTQSRPIQNVPGPHRTIHHASAPLTDNDRR
NEPSGSTSPRMLTPISEEADPSDHNDGDNESIPPLESDDEEQDRDGTSNR
TPTVAPPAPVYRDHSEKKELPQDEQQDQDHTQEARNQDSDNTQSEHSFEE
MYRHILRSQGPFDAVLYYHMMKDEPVVFSTSDGKEYTYPDSLEEEYPPWL
TEKEAMNEENRFVTLDGQQFYWPVMNHKNKFMAILQHHQ
>mosaic_416_2
MDKRVRGSWALGGQSEVDLDYHKILTAGLTVQQGIVRQRVIPVYVVNDLE
GICQHIIQAFEAGVDFQDNADSFLLLLCLHHAYQGDHRLFLKSDAVQYLE
GHGFRFEVREKENVHRLDELLPNVTGGKNLRRTLAAMPEEETTEANAGQF
LSFASLFLPKLVVGEKACLEKVQRQIQVHAEQGLIQYPTSWQSVGHMMVI
FRLMRTNFLIKYLLIHQGMHMVAGHDANDTVISNSVAQARFSGLLIVKTV
LDHILQKTDLGVRLHPLARTAKVKNEVSSFKAALGSLAKHGEYAPFARLL
NLSGVNNLEHGLYPQLSAIALGVATAHGSTLAGVNVGEQYQQLREAATEA
EKQLQQYAETRELDNLGLDEQEKKILMSFHQKKNEISFQQTNAMVTLRKE
RLAKLTEAITTASKIKVGDRYPDDNDIPFPGPIYDDTHPNPSDDNPDDSR
DTTIPGGVVDPYDDESNNYPDYEDSAEGTTGDLDLFNLDDDDDDSRPGPP
DRGQNKERAARTYGLQDPTLDGAKKVPELTPGSHQPGNLHITKSGSNTNQ
PQGNMSSTLHSMTPIQEESEPDDQKDNDDESLTSLDSEGDEDGESISEEN
TPTVAPPAPVYKDTGVDTNQQNGPSSTVDSQGSESEALPINSKKSSALEE
TYYHLLKTQGPFEAINYYHLMSDEPIAFSTESGKEYIFPDSLEEAYPPWL
SEKEALEKENRYLVIDGQQFLWPVMSLQDKFLAVLQHD
>mosaic_416_3
MESRAHKAWMTHTASGFETDYHKILTAGLSVQQGIVRQRIIPVYQISNLE
EVCQLIIQAFEAGVDFQDSADSFLLMLCLHHAYQGDYKQFLESNAVKYLE
GHGFRFEMKKKEGVKRLEELLPAASSGKNIKRTLAAMPEEETTEANAGQF
LSFASLFLPKLVVGEKACLEKVQRQIQVHSEQGLIQYPTSWQSVGHMMVI
FRLMRTNFLIKFLLIHQGMHMVAGHDANDTVISNSVAQARFSGLLIVKTV
LDHILQKTERGVRLHPLARTAKVKNEVNSFKAALSSLAQHGEYAPFARLL
NLSGVNNLEHGLYPQLSAIALGVATAHGSTLAGVNVGEQYQQLREAATEA
EKQLQKYAESRELDHLGLDDQEKKILKDFHQKKNEISFQQTTAMVTLRKE
RLAKLTEAITAASLPKTSGPYDDDDDIPFPGPINDNENSEQQDDDPTDSQ
DTTIPDIIVDPDDGRYNNYGDYPSETANAPEDLVLFDLEDGDEDDHRPSS
SSENNNKHSLTGTDSNKTSNWNRNPTNMPKKDSTQNNDNPAQRAQEYARD
NIQDTPTPHRALTPISEETGSNGHNEDDIDSIPPLESDEENNTETTITTT
KNTTAPPAPVYRSNSEKEPLPQEKSQKQPNQVSGSENTDNKPHSEQSVEE
MYRHILQTQGPFDAILYYYMMTEEPIVFSTSDGKEYVYPDSLEGEHPPWL
SEKEALNEDNRFITMDDQQFYWPVMNHRNKFMAILQHHK
>mosaic_416_4
MDPRPIRTWMMHNTSEVEADYHKILTAGLTVQQEIVRQKIISVYLVDNLE
AMCQLVIQAFEAGIDFQENADSFLLMLCLHHAYQGDYKLFLESNAVQYLE
GHGFKFELRKKDGVNRLEELLPAATSGKNIRRTLAALPEEETTEANAGQF
LSFASLFLPKLVVGEKACLEKVQRQIQVHAEQGLIQYPTAWQSVGHMMVI
FRLMRTNFLIKYLLIHQGMHMVAGHDANDAVISNSVAQARFSGLLIVKTV
LDHILQKTEHGVRLHPLARTAKVKNEVSSFKAALASLAQHGEYAPFARLL
NLSGVNNLEHGLFPQLSAIALGVATAHGSTLAGVNVGEQYQQLREAATEA
EKQLQQYAESRELDSLGLDDQERRILMNFHQKKNEISFQQTNAMVTLRKE
RLAKLTEAITLASRPNLGSKQDDDNEIPFPGPISNNPDQDHLEDDPRDSR
DTIIPNSAIDPEDGDFENYNGYHDDEVGTAGDWVLFDLDDHEDDNKAFEL
QDSSPQSQREIERERLIHPPPGNNKDDNRASDNNQQSADSEEQGGQYNWH
RGPERTTANRRLSPVHEEDTLMDQGDDDPSSLPPLESDDEGSTDTTAAET
KPATAPPAPVYRSISVDDSVPSENIPAQSNQTNNEDNVRNNAQSEQSIAE
MYQHILKTQGPFDAILYYHMMKEEPIIFSTSDGKEYTYPDSLEDEYPPWL
SEKEAMNEDNRFITMDGQQFYWPVMNHRNKFMAILQHHR
>mosaic_416_5
MDRGTRRIWVSQNQGDTDLDYHKILTAVLTVQQGIVRQKIISVYLVDNLE
AMCQLVIQAFEAGIDFRENADSFLLMLCLHHAYQGDYKLFLESNAVQYLE
GHGFKFELRKRDGVNRLEELLPAATSGKNIRRTLAALPEEETTEANAGQF
LSFASLFLPKLVVGEKACLEKVQRQIQVHAEQGLIQYPTSWQSVGHMMVI
FRMMRTNFLIKFLLIHQGMHMVAGHDANDAVIANSVAQARFSGLLIVKTV
LDHILQKTERGVRLHPLARTAKVKNEVNSFKAALSSLAKHGEYAPFARLL
NLSGVNNLEHGLFPQLSAIALGVATAHGSTLAGVNVGEQYQQLREAATEA
EKQLQQYAESRELDHLGLDDQEKKILMNFHQKKNEISFQQTNAMVTLRKE
RLAKLTEAITLASRPNLGSRQDDDNEIPFLGPINNNPDRDHLEDDPRNSR
DTIIPSGAIDPEDGDFENYNGYHDDEVGTAGDLVLFDLDDHEDDNKAFEP
QDSSPQSQRGIERERLIHPPPSNNKDDNRVSANNQQSASFEEQEDQYNRH
RGPERTTAHRRLSPVYEEDTLIDQGDDDPSGPPPLESDDDDASSSQQDPD
YTAVAPPAPVYRSAEAHEPPHKSSNEPAETSQLNEDPDIGQSKSMQKLEE
TYHHLLRTQGPFEAINYYHMMKDEPVIFSTDDGKEYTYPDSLEEAYPPWL
TEKERLDNENRYIYINNQQFFWPVMSPRDKFLAILQHHQ
>mosaic_416_6
MDSRPQKVWMTPSLTESDMDYHKILTAGLSVQQGIVRQRVIQVHQVTNLE
EICQLIIQAFEAGVDFQESADSFLLMLCLHHAYQGDYKLFLESGAVKYLE
GHGFRFEVRKKEGVKRLEELLPAASSGKSIRRTLAAMPEEETTEANAGQF
LSFASLFLPKLVVGEKACLEKVQRQIQVHSEQGLIQYPTAWQSVGHMMVI
FRLMRTNFLIKYLLIHQGMHMVAGHDANDAVIANSVAQARFSGLLIVKTV
LDHILQKTDQGVRLHPLARTAKVRNEVNAFKAALSSLAKHGEYAPFARLL
NLSGVNNLEHGLFPQLSAIALGVATAHGSTLAGVNVGEQYQQLREAATEA
EKQLQQYAESRELDSLGLDDQEGRILMNFHQKKNEISFQQTNAMVTLRKE
RLAKLTEAITSTSILKTGRRYDDDNDIPFPGPINDNENSGQNDDDPTDSQ
DTTIPDVIIDPNDGGYNNYSDYANDAASAPDDLVLFDLDEDDEDTKPVPN
RLTKGGQQKNSQKGQHTEGRQTQSRPTQNVPGPRRTIHHASAPLTDNDRG
NEPSGSTSPRMLTPINEEADPLDDADDETSSLPPLESDDEEQDRDETSNR
TPTVAPPAPVYRDHSEKKELPQDERQDQDHTQEARNQDSDNTQPEHSFEE
MYRHILRSQGPFDAVLYYHMMKDEPVIFSTNDGKEYTYPDSLEEEYPPWL
TEKERLDKENRYIYINNQQFSWPVMSPRDKFLAILQHHQ
