# Supplementary material for: Designing and Testing Broadly-Protective Filoviral Vaccines Optimized for Cytotoxic T-Lymphocyte Epitope Coverage
Source: PLoS One. 2012 Oct 3;7(10):e44769. doi: 10.1371/journal.pone.0044769 (PMC3463593; doi:10.1371/journal.pone.0044769)
Supplement: Dataset S3 — Mosaic protein cocktail sequences. Amino acid sequences for all proteins in the mosaic cocktails are given in the archive file. Each set of sequences for a cocktail is given in a single file. (ZIP) [file pone.0044769.s004.zip › PLoS-One-Fenimore-etal-Ebola-Marburg-mosaic-sequences/New/Marburg_GP_mosaics/marburgvirus-gp-mosaic-3-protein-cocktail.fasta]

>mosaic_423_1
MRTTCFFISLILIQGIKTLPILEIASNDQPQNVDSVCSGTLQKTEDVHLM
GFTLSGQKVADSPLEASKRWAFRAGVPPKNVEYTEGEEAKTCYNISVTDP
SGKSLLLDPPTNVRDYPKCKTIHHIQGQNPHAQGIALHLWGAFFLYDRVA
STTMYRGKVFTEGNIAAMIVNKTVHRMIFSRQGQGYRHMNLTSTNKYWTS
SNETQRNDTGCFGILQEYNSTNNQTCPPSLKPPSLPTVTPSIHSTNTQIN
TAKSGTMNPSSDDEDLMISGSGSGEQGPHTTLNVVTEQKQSSTILSTPSL
HPSTSQHEQNSTNPSRHAVTEHNGTDPTTQPATLLNNTNTTPTYNTLKYN
LSTPSPPTRNITNNDTQRELAESEQTNAQLNTTLDPTENPTTAQDTNSTT
NIIMTTSDITSKHPTNSSPDSSPTTRPPIYFRKKRSIFWKEGDIFPFLDG
LINTEIDFDPIPNTETIFDESPSFNTSTNEEQHTPPNISLTFSYFPDKNG
DTAYSGENEDDCDAELRIWSVQEDDLAAGLSWIPFFGPGIEGLYTAGLIK
NQNNLVCRLRRLANQTAKSLELLLRVTTEERTFSLINRHAIDFLLARWGG
TCKVLGPDCCIGIEDLSKNISEQIDQIKKDEQKEGTGWGLGGKWWTSDWG
VLTNLGILLLLSIAVLIALSCICRIFTKYIG
>mosaic_423_2
MKTIYFLISLILIQSIKTLPVLEIASNSQPQDVDSVCSGTLQKTEDVHLM
GFTLSGQKVADSPLEASKRWAFRTGVPPKNVEYTEGEEAKTCYNISVTDP
SGKSLLLDPPSNIRDYPKCKTVHHIQGQNPHAQGIALHLWGAFFLYDRVA
STTMYRGKVFTEGNIAAMIVNKTVHRMIFSRQGQGYRHMNLTSTNKYWTS
SNGTQTNDTGCFGTLQEYNSTKNQTCTPSKTPPPPPTARPEIKPTSTPTD
ATRLNTTNPNSDDEDLTTSGSGSGEQEPYTTSDAVTKQGLSSTMPPTPSP
QPGTPQQGGNNTNHSQDAATELDNTNTTAQPPTPSHNTTTISTNNTSKHN
LSTLSELPQNTTNPNTQSMATENEKTSASPKTTLPPTESPTTEKSTNNTK
SPTTMEPNTTNGHFTSPSSTPNSTTQHLIYFRRKRSILWREGDMFPFLDG
LINAPIDFDPVPNTKTIFDESSSSGASTEEDQHASSNISLTLSYLPHTSE
NTAYSGENENDCDAELRIWSVQEDDLAAGLSWIPLFGPGIEGLYTAGLIK
NQNNLVCRLRRLANQTAKSLELLLRVTTEERTFSLINRHAIDFLLTRWGG
TCKVLGPDCCIGIEDLSKNISEQIDKIRKDEQKEETGWGLGGKWWTSDWG
VLTNLGILLLLSIAVLIALSCICRIFTKYIG
>mosaic_423_3
MRTTCLFISLILIQGTKNLPILEIASNNQPQNVDSVCSGTLQKTEDVHLM
GFTLSGQKVADSPLEASKRWAFRTGVPPKNVEYTEGEEAKTCYNISVTDP
SGRSLLLDPPTNIRDYPKCKTVHHIQGQNPHAQGIALHLWGAFFLYDRIA
STTMYRGRVFTEGNIAAMIVNKTVHKMIFSRQGQGYRHMNLTSTNKYWTS
NNGTQTNDTGCFGALQEYNSTKNQTCAPSKIPPPLPTARPEIKLTSTPTD
ATKLNTTDPSSDDEDLATSGSGSGEQEPDTTSDAVTKQGLSSTMPPTPSP
QPSTPQQGGNNTNHSQDAVTELDKNNTTAQPSMPPHNTTTISTNNTSKHN
FSTLSAPLQNTTNDNTQSTITENEQTSAPSITTLPPTGNPTTAKSTSSKK
GPATTAPNTTNEHFTSPPPTPSSTAQHLVYFRRKRNILWREGDMFPFLDG
LINAPIDFDPVPNTKTIFDESSSSGASAEEDQHASPNISLTLSYFPNINE
NTAYSGENEDDCDAELRIWSVQEDDLAAGLSWIPFFGPGIEGLYTAVLIK
NQNNLVCRLRRLANQTAKSLELLLRVTTEERTFSLINRHAIDFLLARWGG
TCKVLGPDCCIGIEDLSRNISEQIDQIKKDEQKEGTGWGLGGKWWTSDWG
VLTNLGILLLLSIAVLIALSCICRIFTKYIG
