# Supplementary material for: Designing and Testing Broadly-Protective Filoviral Vaccines Optimized for Cytotoxic T-Lymphocyte Epitope Coverage
Source: PLoS One. 2012 Oct 3;7(10):e44769. doi: 10.1371/journal.pone.0044769 (PMC3463593; doi:10.1371/journal.pone.0044769)
Supplement: Dataset S3 — Mosaic protein cocktail sequences. Amino acid sequences for all proteins in the mosaic cocktails are given in the archive file. Each set of sequences for a cocktail is given in a single file. (ZIP) [file pone.0044769.s004.zip › PLoS-One-Fenimore-etal-Ebola-Marburg-mosaic-sequences/New/Marburg_NP_mosaics/marburgvirus-np-mosaic-1-protein-cocktail.fasta]

>mosaic_401
MDLHSLLELGTKPTAPHVRNKKVILFDTNHQVSICNQIIDAINSGIDLGD
LLEGGLLTLCVEHYYNSDKDKFNTSPIAKYLRDAGYEFDVIKNADATRFL
DVIPNEPHYSPLILALKTLESTESQRGRIGLFLSFCSLFLPKLVVGDRAS
IEKALRQVTVHQEQGIVTYPNHWLTTGHMKVIFGILRSSFILKFVLIHQG
VNLVTGHDAYDSIISNSVGQTRFSGLLIVKTVLEFILQKTDSGVTLHPLV
RTSKVKNEVASFKQALSNLARHGEYAPFARVLNLSGINNLEHGLYPQLSA
IALGVATAHGSTLAGVNVGEQYQQLREAAHDAEVKLQRRHEHQEIQAIAE
DDEERKILEQFHLQKTEITHSQTLAVLSQKREKLARLAAEIENNIVEDQG
FKQSQNRVSQSFLNDPTPVEVTVQARSINRPTALPPPVDDKIEHESTEDS
SSSSSFVDLNDPFALLNEDEDTLDDSVMIPSTTSREFQGIPEPPRQSQDL
NNSQGKQEDESTNPIKKQFLRYQELPPVQEDDESEYTTDSQESIDQPGSD
NEQGVDLPPPPLYAQEKRQDPIQHPAVSSQDPFGSIGDVNGDILEPIRSP
SSPSAPQEDTRAREAYELSPDFTNYEDNQQNWPQRVVTKKGRTFLYPNDL
LQTSPPESLITALVEEYQNPVSAKELQADWPDMSFDERRHVAMNL 
