# Supplementary material for: Designing and Testing Broadly-Protective Filoviral Vaccines Optimized for Cytotoxic T-Lymphocyte Epitope Coverage
Source: PLoS One. 2012 Oct 3;7(10):e44769. doi: 10.1371/journal.pone.0044769 (PMC3463593; doi:10.1371/journal.pone.0044769)
Supplement: Dataset S3 — Mosaic protein cocktail sequences. Amino acid sequences for all proteins in the mosaic cocktails are given in the archive file. Each set of sequences for a cocktail is given in a single file. (ZIP) [file pone.0044769.s004.zip › PLoS-One-Fenimore-etal-Ebola-Marburg-mosaic-sequences/New/Marburg_NP_mosaics/marburgvirus-np-mosaic-3-protein-cocktail.fasta]

>mosaic_403_1
MDLHSLLELGTKPSAPHVRNKKVILFDTNHQVSICNQIIDAINSGIDLGD
LLEGGLLTLCVEHYYNSDKDKFNTSPVAKYLRDAGYEFDVIKNADATRFL
DVSPNEPHYSPLILALKTLESTESQRGRIGLFLSFCSLFLPKLVVGDRAS
IEKALRQVTVHQEQGIVTYPNHWLTTGHMKVIFGILRSSFILKFVLIHQG
VNLVTGHDAYDSIISNSVGQTRFSGLLIVKTVLEFILQKTDSGVALHPLV
RTSKVKNEVASFKQALSNLARHGEYAPFARVLNLSGINNLEHGLYPQLSA
IALGVATAHGSTLAGVNVGEQYQQLREAAHDAEIKLQRRHEHQEIQAIAE
DDEERKILEQFHLQKTEITHSQTLAVLSQKREKLARLAAEIENNIAEDQG
FKQSQNQVSQSFLNDPTPVEVTVQARPMNRPTALPPPVDSKIEHESTEDS
SSSSSFVDLNDPFALLNEDEDTLDDSVMIPGTTSREFQGIPEPPRQSQDL
NNSQGKQEDESTNLIKKPFLRYQELPPVQEDDESEYTTDSQESIDQPGSD
NEQGVDLPPPPLYAQEKRQDPIQHPAANPQDPFGSIGDVNGDILEPIRSP
SSPSAPQEDTRMREAYELSPDFTNDEDNQQNWPQRVVTKKGRTFLYPNDL
LQTSPPESLVTALVEEYQNPVSAKELQADWPDMSFDERRHVAMNL
>mosaic_403_2
MDLHSLLELGTKPTAPHVRNKKVILFDTNHQVSICNQIIDAINSGIDLGD
LLEGGLLTLCVEHYYNSDKDKFNTSPIAKYLRDAGYEFDVVKNADATRFL
DVIPNEPHYSPLILALKTLESTESQRGRIGLFLSFCSLFLPKLVVGDRAS
IEKALRQVTVHQEQGIVTYPNHWLTTGHMKVIFGILRSSFILKFVLIHQG
VNLVTGHDAYDSIISNSVGQTRFSGLLIVKTVLEFILQKTDSGVTLHPLV
RTSKVKNEVASFKQALSNLARHGEYAPFARVLNLSGINNLEHGLYPQLSA
IALGVATAHGSTLAGVNVGEQYQQLREAAHDAEVKLQRRHEHQEIQAIAE
DDEERKILEQFHLQKTEITHSQTLAVLSQKREKLARLAAEIENNIVEDQG
FKQSQNRVSQSFLNDPTPVEVTVQARPVNRPTALPPPVDDKIEHESTGDS
SSSSSFVDLNDPFALLNEDEDTLDDSVMIPSTTSREFQGIPESPGQSQDL
DNSQGKQEDESTNPIKKQFLRYQELPPVQEDDESEYTTDSQESIDQPGSD
NEQGVDLPPPPLYTQEKRQDPIQHPAASSQDPFGSIGDVNGDILEPIRSP
SSPSAPQEDTRAREAYELSPDFTNYEDNQQNWPQRVVTKKGRTFLYPNDL
LQTNPPESLITALVEEYQNPVSAKELQADWPDMSFDEGDMLR
>mosaic_403_3
MDLHSLLELGTKPSAPHVRNKKVILFDTNHQVSICNQIIDAINSGIDLGD
LLEGGLLTLCVEHYYNSDKDKFNTSPIAKYLRDAGYEFDVIKNPDATRFL
EVIPNEPHYSPLILALKTLESTESQRGRIGLFLSFCSLFLPKLVVGDRAS
IEKALRQVTVHQEQGIVTYPNHWLTTGHMKVIFGILRSSFILKFVLIHQG
VNLVTGHDAHDSIISNSVGQTRFSGLLIVKTVLEFILQKTDSGVALHPLV
RTSKVKNEVASFKQALSNLARHGEYAPFARVLNLSGINNLEHGLYPQLSA
IALGVATAHGSTLAGVNVGEQYQQLREAAHDAEIKLQRRHEHQEIQAIAE
DDEERKILEQFHLQKTEITHSQTLAVLSQKREKLARLAAEIENNIAEDQG
FKQSQNQVSQSFLNDPTPVEVTVQARSINRPTALPPPVDNKIEHETEEDS
SSSSSFVDLNDPFALLNEDEDTLENSVMAPSTTLREPKEVSEPLRQTQDL
DISQKKQGNESTDPARKQFLRYQELPPVQEDDESEYTTDSQESDDQPGSD
NEQGVDLPPPPLYAQEKRQDPIQHPAVSSQDPFGSIGDVDGDILEPIRSP
SSPSAPQEDTRMGEAYELSPDFTSYEDNQQNWPQRVVTKKGRTFLYPNDL
LQTSPPESLITALVEEYQNPVSAKELQADWPDMSFDERRHVAMNL
