# Supplementary material for: Designing and Testing Broadly-Protective Filoviral Vaccines Optimized for Cytotoxic T-Lymphocyte Epitope Coverage
Source: PLoS One. 2012 Oct 3;7(10):e44769. doi: 10.1371/journal.pone.0044769 (PMC3463593; doi:10.1371/journal.pone.0044769)
Supplement: Dataset S3 — Mosaic protein cocktail sequences. Amino acid sequences for all proteins in the mosaic cocktails are given in the archive file. Each set of sequences for a cocktail is given in a single file. (ZIP) [file pone.0044769.s004.zip › PLoS-One-Fenimore-etal-Ebola-Marburg-mosaic-sequences/New/Readme-New]

The files in the subdirectories of the "New" directory are listed
below. 

The file "Z-B-TF-S-2-protein-gp-mosaic.fasta" contains a mosaic
cocktail designed to be competitive with the natural strains used to
make the 2-protein Sullivan Ade5-vectored Ebola vaccine. 

The file
"ebolavirus-gp-mosaic-3-protein-cocktail-interspecies-variation-control.fasta"
contains a 3-protein mosaic cocktail optimized to control for
inter-species variation in the context of an Ebola GP vaccine.   

The file
"ebolavirus-np-mosaic-2-protein-cocktail-interspecies-variation-control.tbl"
contains a 2-protein mosaic cocktail optimized to control for
inter-species variation in the context of an Ebola NP vaccine.   

All the other files contain sequences of mosaic
cocktails intended to demonstrate the dependence of potential epitope
coverage by cocktails of various sizes. The contents are described by the
file names.

Ebola_GP_mosaics:
Z-B-TF-S-2-protein-gp-mosaic.fasta
ebolavirus-gp-mosaic-1-protein-cocktail.fasta
ebolavirus-gp-mosaic-2-protein-cocktail.fasta
ebolavirus-gp-mosaic-3-protein-cocktail-interspecies-variation-control.fasta
ebolavirus-gp-mosaic-3-protein-cocktail.fasta
ebolavirus-gp-mosaic-4-protein-cocktail.fasta
ebolavirus-gp-mosaic-5-protein-cocktail.fasta
ebolavirus-gp-mosaic-6-protein-cocktail.fasta

Ebola_NP_mosaics:
ebolavirus-np-mosaic-1-protein-cocktail.fasta
ebolavirus-np-mosaic-2-protein-cocktail-interspecies-variation-control.tbl
ebolavirus-np-mosaic-2-protein-cocktail.fasta
ebolavirus-np-mosaic-3-protein-cocktail.fasta
ebolavirus-np-mosaic-4-protein-cocktail.fasta
ebolavirus-np-mosaic-5-protein-cocktail.fasta
ebolavirus-np-mosaic-6-protein-cocktail.fasta

Marburg_GP_mosaics:
marburgvirus-gp-mosaic-1-protein-cocktail.fasta
marburgvirus-gp-mosaic-2-protein-cocktail.fasta
marburgvirus-gp-mosaic-3-protein-cocktail.fasta
marburgvirus-gp-mosaic-4-protein-cocktail.fasta

Marburg_NP_mosaics:
marburgvirus-np-mosaic-1-protein-cocktail.fasta
marburgvirus-np-mosaic-2-protein-cocktail.fasta
marburgvirus-np-mosaic-3-protein-cocktail.fasta
marburgvirus-np-mosaic-4-protein-cocktail.fasta
