# Supplementary material for: Designing and Testing Broadly-Protective Filoviral Vaccines Optimized for Cytotoxic T-Lymphocyte Epitope Coverage
Source: PLoS One. 2012 Oct 3;7(10):e44769. doi: 10.1371/journal.pone.0044769 (PMC3463593; doi:10.1371/journal.pone.0044769)
Supplement: Dataset S3 — Mosaic protein cocktail sequences. Amino acid sequences for all proteins in the mosaic cocktails are given in the archive file. Each set of sequences for a cocktail is given in a single file. (ZIP) [file pone.0044769.s004.zip › PLoS-One-Fenimore-etal-Ebola-Marburg-mosaic-sequences/Original/Ebola_GP_mosaics/ebola-gp-4-protein-mosaic-cocktail-original.fasta]

>Ebola GP mosaic pool 239 seq1/4
MGSGYQLLQLPRERFRKTSFLVWVIILFQRAISMPLGIVTNSTLKATEID
QLVCRDKLSSTNQLRPVGLNLEGNGVATDVPSATKRWGFRAGVPPKVVNY
EAGEWAENCYNLAIKKVDGSECLPEAPEGVRDFPRCRYVHKAQGTGPCPG
DYAFHKDGAFFLYDRLASTVIYRGVNFAEGVIAFLILAKPKETFLQSPPI
REAANYTENTSSYYATSYLEYEIENFGAQHSTTLFKINNNTFVLLDRPHT
PQFLFQLNDTIQLHQQLSNTTGKLIWTLDANINADIGEWAFWENKKNLSE
QLRGEELSFETLSLNETEDDDATSSRTTKGRISDRATRKYSDLVPKDSPG
MVSLHVPEGETTLPSQNSTEGRRVDVNTQETITETTATIIGTNGNNMQIS
TIGTGLSSSQILSSSPTMAPSPETQTSTTYTPKLPVMTTEEPTTPPRNSP
GSTTEAPTLTTPENITTAVKTVWPQESTSNGLITSTVTGILGSLGLRKRS
RRQVNTRATGKCNPNLHYWTAQEQHNAAGIAWIPYFGPAAEGIYIEGVMH
NQNGLICGLRQLANETTQALQLFLRATTELRTYSLLNRKAIDFLLQRWGG
TCRILGPSCCIEPHDWTKNITDEINQIKHDFIDNPLPDHGDDLNLWTGWR
QWIPAGIGIIGVIIAIIALLCICKILC
>Ebola GP mosaic pool 239 seq2/4
MGASGILQLPRERFRKTSFFVWVIILFHKVFSIPLGVVHNNTLQVSDIDK
FVCRDKLSSTSQLKSVGLNLEGNGIATDVPSATKRWGFRSGVPPKVVSYE
AGEWAENCYNLEIKKSDGSECLPLPPDGVRGFPRCRYVHKVQGTGPCPGD
LAFHKNGAFFLYDRLASTVIYRGTTFTEGVVAFLILPQAKKDFFSSHPLR
EPVNATEDPSSGYYSTTIRYQATGFGTNETEYLFEVDNLTYVQLESRFTP
QFLLQLNETIYTSGKRSNTTGKLIWKVNPEIDTTIGEWAFWETKKTSLEK
FAVKSCLSQLYQTEPKTSVVRVRRELLPTQGPTQQLKTTKSMASENSSAM
VQVHSQGREAAVSHLTTLATISTSPQSLTTKPGPDNSTHNTPVYKLDISE
ATQVEQHHRRTDNDSTASDTPSATTAAGPPKAENTNTSKSTDFLDPATTT
SPQNHSETAGNNNTHHQDTGEESASSGKLGLITNTIAGVAGLITGGRRAR
REAIVNAQPKCNPNLHYWTTQDEGAAIGLAWIPYFGPAAEGIYTEGLMHN
QDGLICGLRQLANETTQALQLFLRATTELRTFSILNRKAIDFLLQRWGGT
CHILGPDCCIEPQDWTKNITDKIDQIIHDFVDNNLPNQNDGSNWWTGWKQ
WVPAGIGITGVIIAIIALLCICKFML
>Ebola GP mosaic pool 239 seq3/4
MEGLSLLQLPRDKFRKSSFFVWVIILFQKAFSMPLGVVTNSTLEVTEIDQ
LVCKDHLASTDQLKSVGLNLEGSGVSTDIPSATKRWGFRSGVPPQVVSYE
AGEWAENCYNLEIKKPDGSECLPPPPDGVRGFPRCRYVHKVSGTGPCPGG
LAFHKEGAFFLYDRLASTIIYRGTTFAEGVVAFLILSEPKKHFWKATPAH
EPVNTTDDSTSYYMTLTLSYEMSNFGGNESNTLFKVDNHTYVQLDRPHTP
QFLVQLNETLRRNNRLSNSTGRLTWTLDPKIEPDVGEWAFWETKKNFSQQ
LHGENLHFQILSTHTNNSSDQSPAGTVQGKISYHPPANNSELVPTDSPPV
VSVLTAGRTEEMSTQGLTNGETITGFTANPMTTTIAPSPTMTSEVDNNVP
SEQPNNTASIEDSPPSASNETIYHSEMDPIQGSNNSAQSPQTKTTPAPTT
SPMTQDPQETANSSKPGTSPGSAAGPSQPGLTINTVSKVADSLSPTRKQK
RSVRQNTANKCNPDLYYWTAVDEGAAVGLAWIPYFGPGAEGIYTEGLMHN
QNALVCGLRQLANETTQALQLFLRATTELRTFSILNRKAIDFLLRRWGGT
CRILGPDCCIEPHDWTKNITDKINQIIHDFIDNPLPNQDNDDNWWTGWRQ
WIPAGIGITGIIIAIIALLCVCKLLC
>Ebola GP mosaic pool 239 seq4/4
MGVTGILQLPRDRFKRTSFFLWVIILFQRTFSIPLGVIHNSTLQVSDVDK
LVCRDKLSSTNQLRSVGLNLEGNGVATDVPTATKRWGFRSGVPPKVVNYE
AGEWAENCYNLEIKKPDGSECLPAAPDGIRGFPRCRYVHKVSGTGPCAGD
FAFHKEGAFFLYDRLASTVIYRGTTFAEGVIAFLILPKARKDFFQSPPLH
EPANMTTDPSSYYHTTTINYVVDNFGTNTTEFLFQVDHLTYVQLEARFTP
QFLVLLNETIYSDNRRSNTTGKLIWKVNPEIDATIGEWAFWETKKTSLGK
IRSEELSFTAVSNGAKDISGQSPARTSSDPETYTTTEDHKIMASENSSTM
VQVHNQGREAAVSHLITLATISTSPQSPTTKPGQDNSTHNTPVYKLDISE
ATQVEQHHRRTDNDSTASDTPPATTAAGPPKAENINTSKSADSLDPATTT
SPQNYSETAGNNNTHHQDTGEESAGSGKLGLIANTIAGVAGLITGGRRTR
REAIVNAQPKCNPNLHYWTTQDEGAATGLAWIPYFGPAAEGIYIEGLMHN
QDGLICGLRQLANETTQALQLFLRATTELRTYTILNRKAIDFLLRRWGGT
CRILGPDCCIEPHDWTKNITDKIDQIIHDFVDKTLPDQGDNDNWWTGWRQ
WIPAGIGVTGVIIAVIALFCICKFVF
