# Supplementary material for: Designing and Testing Broadly-Protective Filoviral Vaccines Optimized for Cytotoxic T-Lymphocyte Epitope Coverage
Source: PLoS One. 2012 Oct 3;7(10):e44769. doi: 10.1371/journal.pone.0044769 (PMC3463593; doi:10.1371/journal.pone.0044769)
Supplement: Dataset S3 — Mosaic protein cocktail sequences. Amino acid sequences for all proteins in the mosaic cocktails are given in the archive file. Each set of sequences for a cocktail is given in a single file. (ZIP) [file pone.0044769.s004.zip › PLoS-One-Fenimore-etal-Ebola-Marburg-mosaic-sequences/Original/Ebola_NP_mosaics/ebola-np-3-protein-mosaic-cocktail-original.fasta]

>Ebola NP mosaic pool 238 seq1
MDKRVRGSWALGGQSEVDLDYHKILTAGLSVQQGIVRQRVIPVYVVSDLE
GICQHIIQAFEAGVDFQDNADSFLLLLCLHHAYQGDHRLFLKSDAVQYLE
GHGFRFEVREKENVHRLDELLPNVTGGKNLRRTLAAMPEEETTEANAGQF
LSFASLFLPKLVVGEKACLEKVQRQIQVHAEQGLIQYPTSWQSVGHMMVI
FRMMRTNFLIKFLLIHQGMHMVAGHDANDTVISNSVAQARFSGLLIVKTV
LDHILQKTERGVRLHPLARTAKVKNEVNSFKAALSSLAKHGEYAPFARLL
NLSGVNNLEHGLFPQLSAIALGVATAHGSTLAGVNVGEQYQQLREAATEA
EKQLQQYAETRELDNLGLDEQEKKILMSFHQKKNEISFQQTNAMVTLRKE
RLAKLTEAITLASRPNLGSRQDDGNEIPFPGPISNNPDQDHLEDDPRDSR
DTIIPNGAIDPEDGDFENYNGYHDDEVGTAGDLVLFDLDDHEDDNKAFEP
QDSSPQSQREIERERLIHPPPGNNKDDNRASDNNQQSADSEEQGGQYNWH
RGPERTTANRRLSPVHEEDTLMDQGDDDPSSLPPLESDDDDASSSQQDPD
YTAVAPPAPVYRSAEAHEPPHKSSNEPAETSQLNEDPDIGQSKSMQKLEE
TYHHLLRTQGPFEAINYYHLMSDEPIAFSTESGKEYIFPDSLEEAYPPWL
SEKEALEKENRYLVIDGQQFLWPVMSLRDKFLAVLQHD
>Ebola NP mosaic pool 238 seq2
MDRGTRRIWVSQNQGDTDLDYHKILTAGLTVQQGIVRQKIISVYLVDNLE
AMCQLVIQAFEAGIDFQENADSFLLMLCLHHAYQGDYKLFLESNAVQYLE
GHGFKFELRKKDGVNRLEELLPAATSGKNIRRTLAALPEEETTEANAGQF
LSFASLFLPKLVVGEKACLRKVQRQIQVHAEQGLIQYPTAWQSVGHMMVI
FRLMRTNFLIKYLLIHQGMHMVAGHDANDAVIANSVAQARFSGLLIVKTV
LDHILQKTDQGVRLHPLARTAKVRNEVNAFKAALSSLAKHGEYAPFARLL
NLSGVNNLEHGLYPQLSAIALGVATAHGSTLAGVNVGEQYQQLREAATEA
EKQLQQYAESRELDHLGLDDQEKKILMNFHQKKNEISFQQTNAMVTLKKE
RLAKLTEAITAASLPKTSGHYDDDDDIPFPGPINDDDNPGHQDDDPTDSQ
DTTIPDVVVDPDDGSYGEYQSYSENGMNAPDDLILFDLDEDDEDTKPVPN
RSTKGGQQKNSQKGQHIEGRQTQSRPIQNVPGPHRTIHHASAPLTDNDRR
NEPSGSTSPRMLTPINEEADPLDDADDETSSLPPLESDEEEQDRDGTSNR
TPTVAPPAPVYRDHSEKKELPQDERQDQDHTQEARNQDSDNTQSEHSFEE
MYRHILRSQGPFDAVLYYHMMKDEPVVFSTSDGKEYTYPDSLEEAYPPWL
TEKERLDKENRYIYINNQQFFWPVMSPRDKFLAILQHHQ
>Ebola NP mosaic pool 238 seq3 
MDSRPQKIWMAPSLTESDMDYHKILTAGLSVQQGIVRQRVIPVYQVNNLE
EICQLIIQAFEAGVDFQESADSFLLMLCLHHAYQGDYKLFLESGAVKYLE
GHGFRFEVKKRDGVKRLEELLPAVSSGKNIKRTLAAMPEEETTEANAGQF
LSFASLFLPKLVVGEKACLEKVQRQIQVHAEQGLIQYPTAWQSVGHMMVI
FRLMRTNFLIKFLLIHQGMHMVAGHDANDAVISNSVAQARFSGLLIVKTV
LDHILQKTDLGVRLHPLARTAKVKNEVSSFKAALGSLAKHGEYAPFARLL
NLSGVNNLEHGLFPQLSAIALGVATAHGSTLAGVNVGEQYQQLREAATEA
EKQLQQYAESRELDSLGLDDQERRILMNFHQKKNEISFQQTNAMVTLRKE
RLAKLTEAITTASKIKVGDRYPDDNDIPFPGPINDDDNPGHQDDDPTDSQ
DTTIPDVVVDPDDGSYGEYQSYSENGMNAPDDLVLFDLDEDDEDTKPVPN
RLTKGGQQKNSQKGQHTEGRQTQSRPTQNVPGPRRTIHHASAPLTDNDRG
NEPSGSTSPRMLTPINEEADPLDDADDETSSLPPLESDDEEQDRDETSNR
TPTVAPPAPVYRDHSEKKELPQDEQQDQDHTQEARNQDSDNTQPEHSFEE
MYRHILRSQGPFDAVLYYHMMKDEPVIFSTDDGKEYTYPDSLEEEYPPWL
TEKEAMNEENRFVTLDGQQFYWPVMNHKNKFMAILQHHQ
