# Supplementary material for: Designing and Testing Broadly-Protective Filoviral Vaccines Optimized for Cytotoxic T-Lymphocyte Epitope Coverage
Source: PLoS One. 2012 Oct 3;7(10):e44769. doi: 10.1371/journal.pone.0044769 (PMC3463593; doi:10.1371/journal.pone.0044769)
Supplement: Dataset S3 — Mosaic protein cocktail sequences. Amino acid sequences for all proteins in the mosaic cocktails are given in the archive file. Each set of sequences for a cocktail is given in a single file. (ZIP) [file pone.0044769.s004.zip › PLoS-One-Fenimore-etal-Ebola-Marburg-mosaic-sequences/Original/Readme-Original]

The subdirectories and files containing the original mosaic cocktail
designs for Ebola and Marburg viruses are listed below. 

GP refers to the protein products of filoviral gene 4, collectively refered
to here as "GP".

NP refers to the protein product of filoviral gene 1, the nucleoprotein (NP).

File and directories are listed below. Names describe the contents of
the files and directories. 

Ebola_GP_mosaics:
ebola-gp-4-protein-mosaic-cocktail-original.fasta

Ebola_NP_mosaics:
ebola-np-3-protein-mosaic-cocktail-original.fasta

Marburg_GP_mosaics:
marburg-gp-1-protein-mosaic-original.fasta
