# Supplementary material for: Designing and Testing Broadly-Protective Filoviral Vaccines Optimized for Cytotoxic T-Lymphocyte Epitope Coverage
Source: PLoS One. 2012 Oct 3;7(10):e44769. doi: 10.1371/journal.pone.0044769 (PMC3463593; doi:10.1371/journal.pone.0044769)
Supplement: Dataset S3 — Mosaic protein cocktail sequences. Amino acid sequences for all proteins in the mosaic cocktails are given in the archive file. Each set of sequences for a cocktail is given in a single file. (ZIP) [file pone.0044769.s004.zip › PLoS-One-Fenimore-etal-Ebola-Marburg-mosaic-sequences/Readme]

The files in these directories are for publication in Public Library
of Science One. The "New" directory contains sequences are the new
mosaic sequences referred to in the paper. The "Original" directory
contains sequences from the earlier design exercise.

April 19th, 2012.
