# Supplementary material for: Designing and Testing Broadly-Protective Filoviral Vaccines Optimized for Cytotoxic T-Lymphocyte Epitope Coverage
Source: PLoS One. 2012 Oct 3;7(10):e44769. doi: 10.1371/journal.pone.0044769 (PMC3463593; doi:10.1371/journal.pone.0044769)
Supplement: Dataset S4 — Best-natural protein cocktail sequences. Amino acid sequences for all proteins in the various best-natural cocktails are given in the archive file. Each set of sequences for a cocktail is given in a single file. (ZIP) [file pone.0044769.s005.zip]

Archive with 21 entries (20 files):
- PLoS-One-Fenimore-etal-Ebola-Marburg-best-natural-sequences/
- PLoS-One-Fenimore-etal-Ebola-Marburg-best-natural-sequences/best-nat-ebov-gp_1.tbl
- PLoS-One-Fenimore-etal-Ebola-Marburg-best-natural-sequences/best-nat-ebov-gp_2.tbl
- PLoS-One-Fenimore-etal-Ebola-Marburg-best-natural-sequences/best-nat-ebov-gp_3.tbl
- PLoS-One-Fenimore-etal-Ebola-Marburg-best-natural-sequences/best-nat-ebov-gp_4.tbl
- PLoS-One-Fenimore-etal-Ebola-Marburg-best-natural-sequences/best-nat-ebov-gp_5.tbl
- PLoS-One-Fenimore-etal-Ebola-Marburg-best-natural-sequences/best-nat-ebov-gp_6.tbl
- PLoS-One-Fenimore-etal-Ebola-Marburg-best-natural-sequences/best-nat-ebov-np_1.tbl
- PLoS-One-Fenimore-etal-Ebola-Marburg-best-natural-sequences/best-nat-ebov-np_2.tbl
- PLoS-One-Fenimore-etal-Ebola-Marburg-best-natural-sequences/best-nat-ebov-np_3.tbl
- PLoS-One-Fenimore-etal-Ebola-Marburg-best-natural-sequences/best-nat-ebov-np_4.tbl
- PLoS-One-Fenimore-etal-Ebola-Marburg-best-natural-sequences/best-nat-ebov-np_5.tbl
- PLoS-One-Fenimore-etal-Ebola-Marburg-best-natural-sequences/best-nat-ebov-np_6.tbl
- PLoS-One-Fenimore-etal-Ebola-Marburg-best-natural-sequences/best-nat-marv-gp_1.tbl
- PLoS-One-Fenimore-etal-Ebola-Marburg-best-natural-sequences/best-nat-marv-gp_2.tbl
- PLoS-One-Fenimore-etal-Ebola-Marburg-best-natural-sequences/best-nat-marv-gp_3.tbl
- PLoS-One-Fenimore-etal-Ebola-Marburg-best-natural-sequences/best-nat-marv-gp_4.tbl
- PLoS-One-Fenimore-etal-Ebola-Marburg-best-natural-sequences/best-nat-marv-np_1.tbl
- PLoS-One-Fenimore-etal-Ebola-Marburg-best-natural-sequences/best-nat-marv-np_2.tbl
- PLoS-One-Fenimore-etal-Ebola-Marburg-best-natural-sequences/best-nat-marv-np_3.tbl
- PLoS-One-Fenimore-etal-Ebola-Marburg-best-natural-sequences/best-nat-marv-np_4.tbl
