# Supplementary material for: Designing and Testing Broadly-Protective Filoviral Vaccines Optimized for Cytotoxic T-Lymphocyte Epitope Coverage
Source: PLoS One. 2012 Oct 3;7(10):e44769. doi: 10.1371/journal.pone.0044769 (PMC3463593; doi:10.1371/journal.pone.0044769)
Supplement: Dataset S4 — Best-natural protein cocktail sequences. Amino acid sequences for all proteins in the various best-natural cocktails are given in the archive file. Each set of sequences for a cocktail is given in a single file. (ZIP) [file pone.0044769.s005.zip › PLoS-One-Fenimore-etal-Ebola-Marburg-best-natural-sequences/best-nat-ebov-np_2.tbl]

gi|8479522|sp|O72142.1|NCAP_EBOZ5_RecName:_Full=Nucleoprotein;_AltName:_Full=Nucleocapsid_protein;_Short=Protein_N	MDSRPQKVWMTPSLTESDMDYHKILTAGLSVQQGIVRQRVIPVYQVNNLEEICQLIIQAFEAGVDFQESADSFLLMLCLHHAYQGDYKLFLESGAVKYLEGHGFRFEVKKRDGVKRLEELLPAVSSGKNIKRTLAAMPEEETTEANAGQFLSFASLFLPKLVVGEKACLEKVQRQIQVHAEQGLIQYPTAWQSVGHMMVIFRLMRTNFLIKFLLIHQGMHMVAGHDANDAVISNSVAQARFSGLLIVKTVLDHILQKTERGVRLHPLARTAKVKNEVNSFKAALSSLAKHGEYAPFARLLNLSGVNNLEHGLFPQLSAIALGVATAHGSTLAGVNVGEQYQQLREAATEAEKQLQQYAESRELDHLGLDDQEKKILMNFHQKKNEISFQQTNAMVTLRKERLAKLTEAITAASLPKTSGHYDDDDDIPFPGPINDDDNPGHQDDDPTDSQDTTIPDVVVDPDDGSYGEYQSYSENGMNAPDDLVLFDLDEDDEDTKPVP--NRSTKGGQQKNSQKGQHTEGRQTQSRPTQNVP--GPHRTIHHASAPLTDNDRRNEPSGSTSPRMLTPINEEADPLDDADDETSSLPPLESDDEEQDRDGTSNRTPTVAPPAPVYRDHSEKRELPQDEQQDQDHTQEARNQDSDNTQPEHSFEEMYRHILRSQGPFDAVLYYHMMKDEPVVFSTSDGKEYTYPDSLEEEYPPWLTEKEAMNEENRFVTLDGQQFYWPVMNHKNKFMAILQHHQ
gi|81961766|sp|Q91DE1.1|NCAP_EBORE_RecName:_Full=Nucleoprotein;_AltName:_Full=Nucleocapsid_protein;_Short=Protein_N	MDRGTRRIWVSQNQGDTDLDYHKILTAGLTVQQGIVRQKIISVYLVDNLEAMCQLVIQAFEAGIDFQENADSFLLMLCLHHAYQGDYKLFLESNAVQYLEGHGFKFELRKKDGVNRLEELLPAATSGKNIRRTLAALPEEETTEANAGQFLSFASLFLPKLVVGEKACLEKVQRQIQVHAEQGLIQYPTAWQSVGHMMVIFRLMRTNFLIKYLLIHQGMHMVAGHDANDAVIANSVAQARFSGLLIVKTVLDHILQKTDQGVRLHPLARTAKVRNEVNAFKAALSSLAKHGEYAPFARLLNLSGVNNLEHGLYPQLSAIALGVATAHGSTLAGVNVGEQYQQLREAATEAEKQLQQYAESRELDSLGLDDQERRILMNFHQKKNEISFQQTNAMVTLRKERLAKLTEAITLASRPNLGSRQDDDNEIPFPGPISNNPDQDHLEDDPRDSRDTIIPNSAIDPEDGDFENYNGYHDDEVGTAGDLVLFDLDDHEDDNKAFE--LQDSSPQSQREIERERLIHPPPGNNKDDNRAS--DNNQQSADSEEQEGQYNRHRGPERTTANRRLSPVHEEDTPIDQGDDDPSSPPPLESDDDDASSSQQDPDYTAVAPPAPVYRSAEAHEPPHKSSNEPAETSQLNEDPDIGQSKSMQKLGETYHHLLRTQGPFEAINYYHMMKDEPVIFSTDDGKEYTYPDSLEEAYPPWLTEKERLDNENRYIYINNQQFFWPVMSPRDKFLAILQHHQ
