# Supplementary material for: Designing and Testing Broadly-Protective Filoviral Vaccines Optimized for Cytotoxic T-Lymphocyte Epitope Coverage
Source: PLoS One. 2012 Oct 3;7(10):e44769. doi: 10.1371/journal.pone.0044769 (PMC3463593; doi:10.1371/journal.pone.0044769)
Supplement: Dataset S4 — Best-natural protein cocktail sequences. Amino acid sequences for all proteins in the various best-natural cocktails are given in the archive file. Each set of sequences for a cocktail is given in a single file. (ZIP) [file pone.0044769.s005.zip › PLoS-One-Fenimore-etal-Ebola-Marburg-best-natural-sequences/best-nat-marv-np_2.tbl]

gi|254688068|gb|ACT79226.1|_nucleoprotein_[Lake_Victoria_marburgvirus]	------------------MDLHSLLELGTKPTAPHVRNKKVILFDTNHQVSICNQIIDAINSGIDLGDLLEGGLLTLCVEHYYNSDKDKFNTSPIAKYLRDAGYEFDVIKNADATRFLDVIPNEPHYSPLILALKTLESTESQRGRIGLFLSFCSLFLPKLVVGDRASIEKALRQVTVHQEQGIVTYPNHWLTTGHMKVIFGILRSSFILKFVLIHQGVNLVTGHDAYDSIISNSVGQTRFSGLLIVKTVLEFILQKTDSGVTLHPLVRTSKVKNEVASFKQALSNLARHGEYAPFARVLNLSGINNLEHGLYPQLSAIALGVATAHGSTLAGVNVGEQYQQLREAAHDAEVKLQRRHEHQEIQAIAEDDEERKILEQFHLQKTEITHSQTLAVLSQKREKLARLAAEIENNIVEDQGFKQSQNR---VSQSFLNDPTPVEVTVQARPVNRPTALPPPVDDKIEHESTGDSSSSSSFVDLNDPFALLNEDEDTLDDSVMIP----------------------STTSREFQGIP--ESPGQSQD----LDNSQGKQEDESTNPIKKQFLRYQELPPVQEDDESEYTTDSQESIDQPGSDNEQGVDL----PPPPLYAQEKRQDPIQHPAASSQDPFGSIGDVNGDILEPIRSPSSPSAPQEDTRAREAYELSP-DFTNYEDNQQNWPQRVVTKKGRTFLYPNDLLQTSPPESLVTALVEEYQNPVSAKELQADWPDMSFDERRHVAMNL--
gi|187480753|gb|ACD13002.1|_nucleoprotein_[Lake_Victoria_marburgvirus_-_Ravn]	------------------MDLHSLLELGTKPTAPHVRNKKVILFDTNHQVSICNQIIDAINSGIDLGDLLEGGLLTLCVEHYYNSDKDKFNTSPIAKYLRDAGYEFDVIKNPDATRFLEVIPNEPHYSPLILALKTLESTESQRGRIGLFLSFCSLFLPKLVVGDRASIEKALRQVTVHQEQGIVTYPNHWLTTGHMKVIFGILRSSFILKFVLIHQGVNLVTGHDAHDSIISNSVGQTRFSGLLIVKTVLEFILQKTDSGVALHPLVRTSKVKNEVASFKQALSNLARHGEYAPFARVLNLSGINNLEHGLYPQLSAIALGVATAHGSTLAGVNVGEQYQQLREAAHDAEVKLQRRHEHQEIQAIAEDDEERKILEQFHLQKTEITHSQTLAVLSQKREKLARLAAEIENNIAEDQGFKQSQNQ---VSQSFLNDPTPVEVTVQARSINRPTALPPPVDNKIEHETEEDSSSSSSFVDLNDPFALLNEDEDTLENSVMAP----------------------STTLREPKEVS--EPLRQTQD----LDISQKKQGNESTDPARKQFLRYQELPPVQEDDESEYTTDSQESDDQPGSDNEQGVDL----PPPPLYAQEKRQDPIQHPAVSSQDPFGSIGDVDGDILEPIRSPSSPSAPQEDTRMGEAYELSP-DFTSYEDNQQNWPQRVVTKKGRTFLYPNDLLQTSPPESLITALVEEYQNPVSAKELQADWPDMSFDERRHVAMNL--
